# Supplementary material for: CsPRMT5-mediated histone H4R3 dimethylation negatively regulates resistance to gray blight in tea plants (Camellia sinensis L.)
Source: Hortic Res. 2025 Apr 9;12(7):uhaf100. doi: 10.1093/hr/uhaf100 (PMC12090350; doi:10.1093/hr/uhaf100)
Supplement: Web_Material_uhaf100 [file web_material_uhaf100.zip]

Archive with 6 entries (6 files):
- Figure S1.ai
- Figure S2.svg
- Figure S3.ai
- Figure S4.svg
- Supporting Figures.docx
- Supporting_Tables.xlsx
