# Supplementary material for: CsPRMT5-mediated histone H4R3 dimethylation negatively regulates resistance to gray blight in tea plants (Camellia sinensis L.)
Source: Hortic Res. 2025 Apr 9;12(7):uhaf100. doi: 10.1093/hr/uhaf100 (PMC12090350; doi:10.1093/hr/uhaf100)
Supplement: Web_Material_uhaf100 [file web_material_uhaf100.zip › Supporting_Tables.xlsx]

## Sheet: TableS1
TableS1 PRMT family genes						gene_id	CK1d	Ps1d	Ps4d	Ps7d	Ps13d
CSS0024851	protein arginine N-methyltransferase 1.5	PRMT5	H4R3me2s	Ⅱ		CSS0024851.1	11.3333	10.6267	10.4933	9.11333	7.29
CSS0017079	protein arginine N-methyltransferase 1	PRMT1A	H4R3me2a/ H3-R17 methylation	Ⅰ		CSS0017079.1	9.72	7.83667	9.02333	7.99667	6.90667
CSS0020528	protein arginine N-methyltransferase 1.1	PRMT1B	H4R3me2a H3-R17 methylation	Ⅰ		CSS0020528.1	16.4033	17.0733	15.19	16.8267	31.0067
CSS0039144	protein arginine N-methyltransferase 1.1	PRMT1C	H4R3me2a H3-R17 methylation	Ⅰ		CSS0039144.1	2.41	2.90667	3.32	1.56	4.34
CSS0043025	histone-arginine methyltransferas13	PRMT4A	H3R2me2a/ H3-R17 methylation	Ⅰ		CSS0043025.1	3.30667	2.82333	3.35667	3.94667	2.15667
CSS0034707	histone-arginine methyltransferas14	PRMT4B	H3R2me2a/ H3-R17 methylation	Ⅰ		CSS0034707.1	37.0633	33.0733	34.99	32.25	27.9867
CSS0009692	protein arginine N-methyltransferase PRMT10	PRMT10A	H4R3me2a	Ⅰ		CSS0009692.1	4.92667	5.37333	5.20667	6.21	5.19
CSS0020792	protein arginine N-methyltransferase PRMT10	PRMT10B	H4R3me2a	Ⅰ		CSS0020792.1	3.88	3.73667	4.02	5.02333	4.02667
CSS0019283	protein arginine N-methyltransferase PRMT10	PRMT10C	H4R3me2a	Ⅰ		CSS0019283.2	3.19	3.85667	2.94333	3.82667	2.62

## Sheet: TableS2
TableS2 CsPRMT5-silenced plants compared to control with a log2 (fold-change) ≥1.0
id		baseMean	baseMean_SODN	baseMean_ASODN	foldChange(ASODN/SODN)(ASODN/SODN)	log2FoldChange	pval	padj	Chr	Start	End	Strand	Length	Name	GO	KEGG	KOG_class_annotation	Pfam_annotation	TrEMBL_annotation	nr_annotation
CSS0034430	CSS0034430.1	1132.3	357.628	1906.97	5.33228	2.41475	3.54412e-17	1.38026e-12	Chr6	2301844	2305195	-	1482	CSS0034430	GO:0006950;GO:0009753;GO:0009755;GO:1901701	K13464	-	Divergent CCT motif	Uncharacterized protein {ECO:0000313|EMBL:EEE82671.1} OS=Populus trichocarpa (Western balsam poplar) PE=4 SV=1	PREDICTED: protein TIFY 9-like [Populus euphratica]
CSS0047430	CSS0047430.1	1135.8	388.328	1883.27	4.84968	2.27789	2.46214e-15	4.79439e-11	Chr1	158472067	158479816	-	3250	CSS0047430	GO:0003951;GO:0004143;GO:0007205;GO:0008152;GO:0009409;GO:0035556;GO:0048193;GO:0048366;GO:0048527	K00901	-	Diacylglycerol kinase accessory domain	Diacylglycerol kinase {ECO:0000256|RuleBase:RU361128} OS=Erythranthe guttata (Yellow monkey flower) PE=3 SV=1	hypothetical protein MIMGU_mgv1a002103mg [Erythranthe guttata]
CSS0015699	CSS0015699.1	5011.47	1634.88	8388.06	5.1307	2.35915	4.7502e-15	6.16655e-11	Chr2	22927894	22935148	+	4674	CSS0015699	GO:0005388;GO:0005516;GO:0005524;GO:0016021;GO:0046872;GO:0070588	K01537	Inorganic ion transport and metabolism	E1-E2 ATPase	Calcium-transporting ATPase {ECO:0000256|RuleBase:RU361146} OS=Morus notabilis PE=3 SV=1	"Calcium-transporting ATPase 2, plasma membrane-type [Morus notabilis] "
CSS0020384	CSS0020384.1	675.531	256.788	1094.27	4.26139	2.09132	4.72875e-13	4.60403e-09	Chr12	125872070	125879123	-	3963	CSS0020384	GO:0005783;GO:0005886;GO:0009409;UDP-forming) activity;Cellular Component: integral component of Golgi membrane;Biological Process: cellulose biosynthetic process;Biological Process: root hair elongation;	K20924	-	Cellulose synthase	Putative uncharacterized protein {ECO:0000313|EMBL:CCB50603.1} OS=Vitis vinifera (Grape) PE=4 SV=1	PREDICTED: cellulose synthase-like protein D3 [Vitis vinifera]
CSS0046371	CSS0046371.1	186.575	61.2995	311.851	5.08733	2.34691	1.0685e-12	8.32255e-09	Chr1	188492101	188495150	+	1532	CSS0046371	GO:0004601;GO:0006979;GO:0020037;GO:0046872;GO:0055114	K00430	-	Peroxidase	Putative uncharacterized protein {ECO:0000313|EMBL:CCB57755.1} OS=Vitis vinifera (Grape) PE=3 SV=1	PREDICTED: peroxidase 73 [Vitis vinifera]
CSS0017267	CSS0017267.1	162.841	54.408	271.275	4.98593	2.31786	1.79548e-12	1.16542e-08	Chr1	25697488	25700961	+	1157	CSS0017267	-	K01054	Lipid transport and metabolism	Putative lysophospholipase	"Coffea canephora DH200=94 genomic scaffold, scaffold_803 {ECO:0000313|EMBL:CDP19954.1} OS=Coffea canephora (Robusta coffee) PE=4 SV=1"	PREDICTED: caffeoylshikimate esterase-like [Nicotiana tomentosiformis]
CSS0001446	CSS0001446.1	571.404	212.948	929.86	4.36661	2.12651	5.73436e-12	3.19035e-08	Chr6	121935559	121939214	-	880	CSS0001446	-	-	-	-	Uncharacterized protein {ECO:0000313|EMBL:KCW76722.1} OS=Eucalyptus grandis (Flooded gum) PE=4 SV=1	PREDICTED: glycine-rich protein A3-like [Eucalyptus grandis]
CSS0034968	CSS0034968.1	476.948	125.784	828.111	6.58359	2.71888	2.08155e-11	1.01333e-07	Chr8	14917653	14923093	+	1814	CSS0034968	GO:0000162;GO:0004834;GO:0030170;GO:0032440;GO:0055114	K01696	Amino acid transport and metabolism	Pyridoxal-phosphate dependent enzyme	Putative uncharacterized protein {ECO:0000313|EMBL:CCB48171.1} OS=Vitis vinifera (Grape) PE=3 SV=1	PREDICTED: tryptophan synthase beta chain 1 [Vitis vinifera]
CSS0013525	CSS0013525.1	339.433	121.037	557.828	4.60873	2.20437	3.1219e-11	1.35091e-07	Chr13	118908110	118909389	-	1070	CSS0013525	GO:0003676	K13162	-	KH domain	Putative uncharacterized protein {ECO:0000313|EMBL:CAN69137.1} OS=Vitis vinifera (Grape) PE=4 SV=1	hypothetical protein VITISV_022037 [Vitis vinifera]
CSS0046363	CSS0046363.1	510.026	213.673	806.379	3.77389	1.91605	5.04687e-11	1.9655e-07	Chr3	6669049	6682815	+	1341	CSS0046363	-	-	Signal transduction mechanisms	NB-ARC domain	Putative uncharacterized protein {ECO:0000313|EMBL:CCB49865.1} OS=Vitis vinifera (Grape) PE=4 SV=1	PREDICTED: putative disease resistance protein At1g50180 isoform X1 [Vitis vinifera]
CSS0042971	CSS0042971.1	1243.82	540.843	1946.79	3.59956	1.84782	5.61721e-11	1.98875e-07	Chr3	32456216	32462046	-	1426	CSS0042971	-	-	"Intracellular trafficking, secretion, and vesicular transport "	"TB2/DP1, HVA22 family"	Putative uncharacterized protein {ECO:0000313|EMBL:CCB52350.1} OS=Vitis vinifera (Grape) PE=4 SV=1	PREDICTED: uncharacterized protein LOC100247569 [Vitis vinifera]
CSS0028360	CSS0028360.1	552.274	239.818	864.73	3.60578	1.85031	1.23701e-10	4.0146e-07	Chr1	122516661	122525902	-	3927	CSS0028360	GO:0008270;GO:0016021;UDP-forming) activity;Biological Process: cellulose biosynthetic process;	K10999	-	Cellulose synthase	Cellulose synthase {ECO:0000256|RuleBase:RU361116} OS=Phaseolus vulgaris (Kidney bean) PE=3 SV=1	hypothetical protein PHAVU_002G268200g [Phaseolus vulgaris]
CSS0000554	CSS0000554.1	69.9327	20.9986	118.867	5.6607	2.50098	1.3799e-10	4.13386e-07	Chr9	39559756	39561249	-	1494	CSS0000554	GO:0016758;GO:0030259	-	-	UDP-glucoronosyl and UDP-glucosyl transferase	Putative uncharacterized protein {ECO:0000313|EMBL:CCB61791.1} OS=Vitis vinifera (Grape) PE=3 SV=1	"PREDICTED: crocetin glucosyltransferase, chloroplastic-like [Vitis vinifera]"
CSS0023867	CSS0023867.1	1170.42	525.22	1815.62	3.45688	1.78947	1.55181e-10	4.31679e-07	Chr2	192197091	192205055	-	1971	CSS0023867	GO:0008661;GO:0016114	K01662	Carbohydrate transport and metabolism	1-deoxy-D-xylulose-5-phosphate synthase	1-deoxy-D-xylulose-5-phosphate synthase {ECO:0000313|EMBL:AID55339.1} OS=Actinidia chinensis (Kiwi) PE=2 SV=1	1-deoxy-D-xylulose-5-phosphate synthase [Camellia sinensis]
CSS0040856	CSS0040856.1	324.226	136.153	512.299	3.76268	1.91176	2.07084e-10	5.37659e-07	Contig566	549800	560077	+	3873	CSS0040856	-	-	Signal transduction mechanisms	NB-ARC domain	"Coffea canephora DH200=94 genomic scaffold, scaffold_3 {ECO:0000313|EMBL:CDO99401.1} OS=Coffea canephora (Robusta coffee) PE=4 SV=1"	unnamed protein product [Coffea canephora]
CSS0030617	CSS0030617.1	167.1	66.1396	268.06	4.05295	2.01897	3.48439e-10	8.48122e-07	Chr10	124315328	124320077	-	1938	CSS0030617	GO:0005507;GO:0008447;GO:0046274;GO:0048046;GO:0052716;GO:0055114	K05909	"Secondary metabolites biosynthesis, transport and catabolism "	Multicopper oxidase	Laccase {ECO:0000256|RuleBase:RU361119} OS=Vitis vinifera (Grape) PE=3 SV=1	PREDICTED: laccase-17 isoform X1 [Vitis vinifera]
CSS0031361	CSS0031361.1	867.413	395.336	1339.49	3.38823	1.76053	4.39377e-10	1.00656e-06	Chr13	25957107	25958112	+	969	CSS0031361	GO:0004091;GO:0008152;GO:0050253;GO:0080030;GO:0080031;GO:0080032	-	Defense mechanisms	alpha/beta hydrolase fold	"Catalytic, putative {ECO:0000313|EMBL:EEF36804.1} OS=Ricinus communis (Castor bean) PE=4 SV=1"	"catalytic, putative [Ricinus communis] "
CSS0018159	CSS0018159.1	1300.89	604.945	1996.84	3.30086	1.72284	7.35736e-10	1.55866e-06	Chr1	179492122	179493649	+	1528	CSS0018159	-	K13448	Signal transduction mechanisms	EF hand	Uncharacterized protein {ECO:0000313|EnsemblPlants:Solyc02g091500.1.1} OS=Solanum lycopersicum (Tomato) PE=4 SV=1	PREDICTED: probable calcium-binding protein CML23 [Nelumbo nucifera]
CSS0031905	CSS0031905.1	5793.62	2739.62	8847.62	3.2295	1.69131	7.60421e-10	1.55866e-06	Chr2	210407012	210410316	+	1490	CSS0031905	-	K13464	-	tify domain	JAZ1 {ECO:0000313|EMBL:AEC12208.1} OS=Maesa lanceolata PE=2 SV=1	JAZ1 [Maesa lanceolata]
CSS0040530	CSS0040530.1	87.0703	31.3206	142.82	4.55994	2.18902	1.53634e-09	2.96796e-06	Chr15	101729049	101730491	+	1443	CSS0040530	GO:0016758	-	-	UDP-glucoronosyl and UDP-glucosyl transferase	Uncharacterized protein {ECO:0000313|EMBL:KDO65629.1} OS=Citrus sinensis (Sweet orange) PE=4 SV=1	hypothetical protein CISIN_1g042753mg [Citrus sinensis]
CSS0030840	CSS0030840.1	82.3665	28.8759	135.857	4.70487	2.23415	1.69531e-09	2.96796e-06	Chr1	183265024	183268709	+	3250	CSS0030840	GO:0000165;GO:0000166;GO:0004674;GO:0006468;GO:0016020;GO:0016491	-	-	Protein kinase domain	Uncharacterized protein {ECO:0000313|EnsemblPlants:PGSC0003DMT400078707} OS=Solanum tuberosum (Potato) PE=3 SV=1	PREDICTED: LRR receptor-like serine/threonine-protein kinase HSL2 [Vitis vinifera]
CSS0036947	CSS0036947.1	134.122	45.8943	222.35	4.84483	2.27645	1.70977e-09	2.96796e-06	Chr13	71399688	71403802	+	1677	CSS0036947	-	-	-	No apical meristem (NAM) protein	Uncharacterized protein {ECO:0000313|EMBL:KDP34427.1} OS=Jatropha curcas (Barbados nut) PE=4 SV=1	NAC transcription factor 037 [Jatropha curcas]
CSS0010510	CSS0010510.1	2882.42	1391.96	4372.87	3.14152	1.65146	1.75281e-09	2.96796e-06	Chr15	8087711	8091257	-	1262	CSS0010510	-	K13464	-	tify domain	JAZ1 {ECO:0000313|EMBL:AEP60132.1} OS=Vitis rupestris PE=2 SV=1	JAZ1 [Vitis rupestris]
CSS0033223	CSS0033223.1	1063.06	457.548	1668.58	3.64678	1.86662	2.20433e-09	3.57699e-06	Chr2	159447553	159472271	-	2209	CSS0033223	GO:0005516	-	-	Calmodulin binding protein-like	Uncharacterized protein {ECO:0000313|EMBL:KDO59436.1} OS=Citrus sinensis (Sweet orange) PE=4 SV=1	PREDICTED: uncharacterized protein LOC100255894 [Vitis vinifera]
CSS0000049	CSS0000049.1	545.146	257.946	832.345	3.22681	1.69011	2.57751e-09	4.01524e-06	Chr8	122346490	122353696	+	1925	CSS0000049	GO:0000287;GO:0008152;GO:0010333;GO:0034007	-	-	"Terpene synthase family, metal binding domain"	Bifunctional terpenoid synthase {ECO:0000313|EMBL:AGX26045.1} OS=Camellia sinensis (Tea) PE=2 SV=1	bifunctional terpenoid synthase [Camellia sinensis]
CSS0012851	CSS0012851.1	100.958	38.3908	163.526	4.2595	2.09068	2.72063e-09	4.07519e-06	Contig665	79103	80467	+	1365	CSS0012851	GO:0000166;GO:0005768;GO:0005802;GO:0005975;GO:0006569;GO:0009225;GO:0009684;GO:0050378;GO:0050662	K08679	Cell wall/membrane/envelope biogenesis	NAD dependent epimerase/dehydratase family	Putative uncharacterized protein {ECO:0000313|EMBL:CCB44308.1} OS=Vitis vinifera (Grape) PE=4 SV=1	PREDICTED: UDP-glucuronate 4-epimerase 6 [Sesamum indicum]
CSS0046214	CSS0046214.1	427.762	175.49	680.034	3.87507	1.95422	7.1849e-09	1.03636e-05	Chr7	43359571	43364149	+	1009	CSS0046214	GO:0004725;GO:0035335;GO:0043407;GO:1900424	K18045	Defense mechanisms	Tyrosine phosphatase family	Putative uncharacterized protein {ECO:0000313|EMBL:CCB51997.1} OS=Vitis vinifera (Grape) PE=4 SV=1	PREDICTED: probable tyrosine-protein phosphatase At1g05000 [Vitis vinifera]
CSS0004089	CSS0004089.1	770.072	379.815	1160.33	3.05498	1.61116	9.9335e-09	1.38164e-05	Contig767	249102	254658	-	2492	CSS0004089	GO:0004497;GO:0016705;GO:0044710;GO:0046872	K17961	"Secondary metabolites biosynthesis, transport and catabolism "	Cytochrome P450	Uncharacterized protein {ECO:0000313|EnsemblPlants:Solyc09g059240.2.1} OS=Solanum lycopersicum (Tomato) PE=3 SV=1	PREDICTED: cytochrome P450 82C4-like [Nicotiana sylvestris]
CSS0014798	CSS0014798.1	1371.89	687.776	2056	2.98934	1.57983	1.07786e-08	1.44749e-05	Chr13	119534667	119542214	+	2133	CSS0014798	GO:0003935;GO:0008686;GO:0009231;GO:0009570;GO:0016020;GO:0048767	K14652	Coenzyme transport and metabolism	"3,4-dihydroxy-2-butanone 4-phosphate synthase"	Putative uncharacterized protein {ECO:0000313|EMBL:CCB57989.1} OS=Vitis vinifera (Grape) PE=3 SV=1	"PREDICTED: bifunctional riboflavin biosynthesis protein RIBA 1, chloroplastic-like [Vitis vinifera]"
CSS0036839	CSS0036839.1	246.714	113.211	380.218	3.35849	1.74781	1.15479e-08	1.48584e-05	Chr1	41958644	41962060	-	1683	CSS0036839	GO:0006636;GO:0009409;GO:0016717;GO:0016720;GO:0031969;GO:0042389;GO:0055114	K10257	-	Domain of unknown function (DUF3474)	Omega-3 fatty acid desaturase {ECO:0000313|EMBL:AGQ56866.1} OS=Camellia sinensis (Tea) PE=2 SV=1	omega-3 fatty acid desaturase [Camellia sinensis]
CSS0019585	CSS0019585.1	435.438	209.473	661.403	3.15746	1.65877	1.18272e-08	1.48584e-05	Contig1060	514165	517830	-	3040	CSS0019585	GO:0005773	-	Signal transduction mechanisms	Leucine Rich repeats (2 copies)	Putative uncharacterized protein {ECO:0000313|EMBL:CCB45573.1} OS=Vitis vinifera (Grape) PE=4 SV=1	PREDICTED: uncharacterized protein LOC100252301 [Vitis vinifera]
CSS0033448	CSS0033448.1	284.329	118.812	449.846	3.78619	1.92075	1.32805e-08	1.61627e-05	Chr12	32610390	32614147	-	1158	CSS0033448	-	-	-	PLAC8 family	"Plant cadmium resistance 2, putative {ECO:0000313|EMBL:EOY01067.1} OS=Theobroma cacao (Cacao) PE=4 SV=1"	PREDICTED: protein PLANT CADMIUM RESISTANCE 2-like [Sesamum indicum]
CSS0046402	CSS0046402.1	421.508	204.769	638.248	3.11692	1.64012	1.66399e-08	1.94977e-05	Chr1	188924067	188927704	+	1503	CSS0046402	GO:0004722;GO:0006470;GO:0006612;GO:0006944;GO:0010200;GO:0010363;GO:0030968;GO:0043069;GO:0046872;GO:0052542	-	Signal transduction mechanisms	Protein phosphatase 2C	Putative uncharacterized protein {ECO:0000313|EMBL:CBI33728.3} OS=Vitis vinifera (Grape) PE=3 SV=1	PREDICTED: probable protein phosphatase 2C 63 [Vitis vinifera]
CSS0009606	CSS0009606.1	48.1362	15.388	80.8845	5.25635	2.39406	1.7022e-08	1.94977e-05	Chr15	84788928	84789569	-	642	CSS0009606	GO:0004784;GO:0005576;GO:0030145;GO:0045735;GO:0055114	-	-	Cupin	Uncharacterized protein {ECO:0000313|EMBL:EMJ10803.1} OS=Prunus persica (Peach) PE=4 SV=1	PREDICTED: germin-like protein subfamily T member 2 [Prunus mume]
CSS0016976	CSS0016976.1	158.801	70.8303	246.772	3.484	1.80074	1.97945e-08	2.14249e-05	Chr1	40524039	40529572	+	2161	CSS0016976	GO:0004629;GO:0007165	K05857	Signal transduction mechanisms	"Phosphatidylinositol-specific phospholipase C, X domain"	Phosphoinositide phospholipase C {ECO:0000256|RuleBase:RU361133} OS=Coffea canephora (Robusta coffee) PE=4 SV=1	unnamed protein product [Coffea canephora]
CSS0003093	CSS0003093.1	107.588	38.6877	176.488	4.56186	2.18962	1.98066e-08	2.14249e-05	Chr11	75668144	75670327	-	1084	CSS0003093	-	K20858	General function prediction only	"Protein of unknown function, DUF607"	Coiled-coil domain-containing protein 109A isoform 2 {ECO:0000313|EMBL:EOY34740.1} OS=Theobroma cacao (Cacao) PE=4 SV=1	Coiled-coil domain-containing protein 109A isoform 2 [Theobroma cacao]
CSS0002159	CSS0002159.1	346.027	123.447	568.606	4.60606	2.20353	2.03549e-08	2.14249e-05	Chr13	118898339	118903251	-	555	CSS0002159	-	K13162	-	KH domain	"Coffea canephora DH200=94 genomic scaffold, scaffold_1 {ECO:0000313|EMBL:CDO97381.1} OS=Coffea canephora (Robusta coffee) PE=4 SV=1"	PREDICTED: poly(rC)-binding protein 3-like [Fragaria vesca subsp. vesca]
CSS0047390	CSS0047390.1	169.397	76.9094	261.884	3.40509	1.76769	2.26192e-08	2.31817e-05	Chr3	16871920	16873277	+	1358	CSS0047390	GO:0008152;GO:0016787	-	Defense mechanisms	alpha/beta hydrolase fold	"Catalytic, putative {ECO:0000313|EMBL:EEF43714.1} OS=Ricinus communis (Castor bean) PE=4 SV=1"	"catalytic, putative [Ricinus communis] "
CSS0024302	CSS0024302.1	87.0575	34.5081	139.607	4.04563	2.01636	2.39689e-08	2.39351e-05	Chr13	24343690	24348665	+	1274	CSS0024302	GO:0005509	K13448	Signal transduction mechanisms	EF hand	"Ef-hand calcium binding protein, putative {ECO:0000313|EMBL:EEF28264.1} OS=Ricinus communis (Castor bean) PE=4 SV=1"	"ef-hand calcium binding protein, putative [Ricinus communis] "
CSS0006136	CSS0006136.1	35.2312	9.63815	60.8243	6.31078	2.65782	3.10199e-08	3.02018e-05	Chr11	75622276	75624686	-	1225	CSS0006136	-	K20858	General function prediction only	"Protein of unknown function, DUF607"	Coiled-coil domain-containing protein 109A isoform 2 {ECO:0000313|EMBL:EOY34740.1} OS=Theobroma cacao (Cacao) PE=4 SV=1	Coiled-coil domain-containing protein 109A isoform 2 [Theobroma cacao]
CSS0021059	CSS0021059.1	780.586	395.737	1165.44	2.94497	1.55825	3.26772e-08	3.10394e-05	Contig765	256632	259393	-	2491	CSS0021059	GO:0005773	-	Signal transduction mechanisms	Leucine Rich repeats (2 copies)	Putative uncharacterized protein {ECO:0000313|EMBL:CCB45573.1} OS=Vitis vinifera (Grape) PE=4 SV=1	PREDICTED: uncharacterized protein LOC100252301 [Vitis vinifera]
CSS0012706	CSS0012706.1	349.416	124.372	574.46	4.6189	2.20755	3.54838e-08	3.29028e-05	Chr8	27199997	27203853	+	1638	CSS0012706	GO:0000287;GO:0008152;GO:0010333;GO:0034007	-	-	"Terpene synthase family, metal binding domain"	Bifunctional terpenoid synthase {ECO:0000313|EMBL:AGX26045.1} OS=Camellia sinensis (Tea) PE=2 SV=1	bifunctional terpenoid synthase [Camellia sinensis]
CSS0016774	CSS0016774.1	49.2845	15.612	82.9569	5.31365	2.4097	3.74111e-08	3.38832e-05	Contig208	199586	201161	-	1576	CSS0016774	GO:0000166;GO:0005768;GO:0005802;GO:0005975;GO:0006569;GO:0009225;GO:0009684;GO:0050378;GO:0050662	K08679	Cell wall/membrane/envelope biogenesis	NAD dependent epimerase/dehydratase family	Putative uncharacterized protein {ECO:0000313|EMBL:CCB44308.1} OS=Vitis vinifera (Grape) PE=4 SV=1	PREDICTED: UDP-glucuronate 4-epimerase 6 [Sesamum indicum]
CSS0008271	CSS0008271.1	204.72	62.4655	346.974	5.55465	2.4737	4.01521e-08	3.55391e-05	Chr11	59452029	59459052	-	1258	CSS0008271	GO:0000169;GO:0001666;GO:0004707;GO:0005524;GO:0006355;GO:0006612;GO:0009409;GO:0009595;GO:0009697;GO:0009738;GO:0009862;GO:0009867;GO:0010120;GO:0010224;GO:0010229;GO:0010310;GO:0010363;GO:0019684;GO:0031348;GO:0035304;GO:0042742;GO:0043069;GO:0043900;GO:0048481;GO:0050832;GO:0080136;GO:2000037;GO:2000038	K20536	Signal transduction mechanisms	Protein kinase domain	Mitogen-activated protein kinase {ECO:0000256|RuleBase:RU361165} OS=Vitis vinifera (Grape) PE=3 SV=1	PREDICTED: mitogen-activated protein kinase 3 [Vitis vinifera]
CSS0028102	CSS0028102.1	2500.55	1310.94	3690.16	2.8149	1.49308	4.46029e-08	3.86013e-05	Chr7	134205461	134212743	+	1950	CSS0028102	GO:0004553;GO:0008152	-	-	Glycosyl hydrolases family 17	Fra e 9.02 allergen {ECO:0000313|EMBL:AHL24655.1} OS=Fraxinus excelsior (European ash) PE=2 SV=1	Fra e 9.02 allergen [Fraxinus excelsior]
CSS0046428	CSS0046428.1	369.341	181.951	556.731	3.05978	1.61343	4.81271e-08	4.07459e-05	Contig111	338703	340036	+	1334	CSS0046428	GO:0005509	K13448	Signal transduction mechanisms	EF hand	"Coffea canephora DH200=94 genomic scaffold, scaffold_42 {ECO:0000313|EMBL:CDP10060.1} OS=Coffea canephora (Robusta coffee) PE=4 SV=1"	unnamed protein product [Coffea canephora]
CSS0046205	CSS0046205.1	47.1168	15.6015	78.6321	5.04003	2.33343	5.04967e-08	4.18424e-05	Chr15	5839214	5839745	+	432	CSS0046205	-	-	-	Protein of unknown function (DUF581)	Uncharacterized protein {ECO:0000313|EMBL:EOY27379.1} OS=Theobroma cacao (Cacao) PE=4 SV=1	Uncharacterized protein TCM_029239 [Theobroma cacao]
CSS0003901	CSS0003901.1	2803.93	1485.91	4121.95	2.77402	1.47198	5.80989e-08	4.71387e-05	Chr4	5249933	5251546	+	1156	CSS0003901	GO:0006950;GO:0009415	-	-	Dehydrin	Dehydrin {ECO:0000313|EMBL:ACT10283.1} OS=Camellia sinensis (Tea) PE=2 SV=1	dehydrin [Camellia sinensis]
CSS0041466	CSS0041466.1	409.58	206.263	612.898	2.97144	1.57116	6.98757e-08	5.55369e-05	Chr14	2859544	2863562	-	2625	CSS0041466	GO:0006950	-	-	TPR repeat	"Coffea canephora DH200=94 genomic scaffold, scaffold_288 {ECO:0000313|EMBL:CDP18813.1} OS=Coffea canephora (Robusta coffee) PE=4 SV=1"	unnamed protein product [Coffea canephora]
CSS0038775	CSS0038775.1	1308.84	688.945	1928.73	2.79953	1.48519	9.16176e-08	7.1361e-05	Chr4	177582077	177588941	+	1821	CSS0038775	-	-	Lipid transport and metabolism	Oxysterol-binding protein	"Oxysterol binding protein, putative {ECO:0000313|EMBL:EEF30051.1} OS=Ricinus communis (Castor bean) PE=3 SV=1"	PREDICTED: oxysterol-binding protein-related protein 3A-like isoform X1 [Nelumbo nucifera]
CSS0044776	CSS0044776.1	1571.19	835.649	2306.72	2.7604	1.46488	1.04652e-07	7.99155e-05	Chr14	26017442	26020733	-	1652	CSS0044776	GO:0016747	K19861	-	Transferase family	Putative alcohol acyl transferase {ECO:0000313|EMBL:ACV74416.1} OS=Camellia sinensis (Tea) PE=2 SV=1	putative alcohol acyl transferase [Camellia sinensis]
CSS0036125	CSS0036125.1	1291.64	675.266	1908.02	2.82558	1.49855	1.0695e-07	8.00992e-05	Contig1295	17521	19162	-	1642	CSS0036125	GO:0004190;GO:0006508	-	"Posttranslational modification, protein turnover, chaperones "	Xylanase inhibitor N-terminal	Aspartyl protease family protein {ECO:0000313|EMBL:EEE86397.2} OS=Populus trichocarpa (Western balsam poplar) PE=3 SV=2	PREDICTED: aspartic proteinase PCS1-like [Populus euphratica]
CSS0033421	CSS0033421.1	498.868	256.465	741.271	2.89034	1.53124	1.20864e-07	8.80055e-05	Chr6	82757838	82763089	+	2134	CSS0033421	-	-	-	WRKY DNA -binding domain	Uncharacterized protein {ECO:0000313|EMBL:EEE99167.2} OS=Populus trichocarpa (Western balsam poplar) PE=4 SV=2	hypothetical protein POPTR_0014s09190g [Populus trichocarpa]
CSS0015932	CSS0015932.1	421.558	215.204	627.912	2.91776	1.54486	1.22026e-07	8.80055e-05	Chr9	47571587	47572583	-	813	CSS0015932	GO:0004568;GO:0005975;GO:0006032;GO:0008061;GO:0016998	K01183	General function prediction only	Chitinase class I	Chitinase protein {ECO:0000313|EMBL:AGS80329.1} OS=Actinidia chinensis (Kiwi) PE=2 SV=1	chitinase protein [Actinidia chinensis]
CSS0008030	CSS0008030.1	651.892	339.638	964.146	2.83874	1.50525	1.36711e-07	9.68041e-05	Chr4	179414691	179417436	+	2746	CSS0008030	GO:0004674;GO:0005524;GO:0006468;GO:0048544	-	-	Protein kinase domain	Serine/threonine-protein kinase {ECO:0000256|PIRNR:PIRNR000641} OS=Vitis vinifera (Grape) PE=3 SV=1	PREDICTED: putative receptor protein kinase ZmPK1 [Vitis vinifera]
CSS0046911	CSS0046911.1	116.451	52.5489	180.354	3.43211	1.7791	1.54009e-07	0.000107105	Chr11	98758662	98759858	-	1197	CSS0046911	-	-	-	F-box-like	"F-box family protein, putative {ECO:0000313|EMBL:EOY32826.1} OS=Theobroma cacao (Cacao) PE=4 SV=1"	"F-box family protein, putative [Theobroma cacao] "
CSS0038594	CSS0038594.1	175.228	85.7379	264.719	3.08754	1.62646	2.17483e-07	0.000148595	Chr9	44455511	44456149	-	639	CSS0038594	GO:0005509	K13448	Signal transduction mechanisms	EF hand	"Coffea canephora DH200=94 genomic scaffold, scaffold_42 {ECO:0000313|EMBL:CDP10060.1} OS=Coffea canephora (Robusta coffee) PE=4 SV=1"	unnamed protein product [Coffea canephora]
CSS0002278	CSS0002278.1	563.611	297.188	830.034	2.79296	1.48179	2.22186e-07	0.00014919	Chr15	114694401	114695107	+	707	CSS0002278	GO:0005509	K13448	Signal transduction mechanisms	EF hand	Uncharacterized protein {ECO:0000313|EnsemblPlants:PGSC0003DMT400014742} OS=Solanum tuberosum (Potato) PE=4 SV=1	PREDICTED: calcium-binding allergen Ole e 8-like [Solanum tuberosum]
CSS0046814	CSS0046814.1	896.694	483.126	1310.26	2.71205	1.43938	2.59301e-07	0.00017116	Contig780	157967	171931	+	1991	CSS0046814	GO:0009734	K17822	Function unknown	Cullin binding	Defective in cullin neddylation protein {ECO:0000256|RuleBase:RU410713} OS=Jatropha curcas (Barbados nut) PE=4 SV=1	hypothetical protein JCGZ_19856 [Jatropha curcas]
CSS0040248	CSS0040248.1	187.58	86.5842	288.576	3.3329	1.73678	3.34542e-07	0.000215798	Chr14	44282927	44285009	+	2083	CSS0040248	GO:0004190;GO:0006508	-	"Posttranslational modification, protein turnover, chaperones "	Xylanase inhibitor C-terminal	Putative uncharacterized protein {ECO:0000313|EMBL:CCB56520.1} OS=Vitis vinifera (Grape) PE=4 SV=1	PREDICTED: aspartic proteinase nepenthesin-1 [Vitis vinifera]
CSS0016087	CSS0016087.1	697.567	367.97	1027.16	2.79143	1.48101	3.38007e-07	0.000215798	Chr1	219483193	219485970	-	1551	CSS0016087	GO:0000023;GO:0015996;GO:0019252	-	-	Protein of unknown function (DUF760)	Putative uncharacterized protein {ECO:0000313|EMBL:CCB58584.1} OS=Vitis vinifera (Grape) PE=4 SV=1	PREDICTED: uncharacterized protein LOC100254161 [Vitis vinifera]
CSS0011492	CSS0011492.1	117.89	55.0943	180.686	3.27957	1.71351	3.96947e-07	0.00024934	Chr1	218964790	218966566	+	1777	CSS0011492	GO:0000166	-	"Posttranslational modification, protein turnover, chaperones "	Domain associated at C-terminal with AAA	"ATP binding protein, putative {ECO:0000313|EMBL:EEF44983.1} OS=Ricinus communis (Castor bean) PE=3 SV=1"	PREDICTED: probable mitochondrial chaperone BCS1-B [Sesamum indicum]
CSS0029102	CSS0029102.1	59.0812	23.5835	94.5789	4.01038	2.00374	4.18917e-07	0.000258964	Contig113	255230	256676	-	1447	CSS0029102	GO:0016758	-	-	UDP-glucoronosyl and UDP-glucosyl transferase	Uncharacterized protein {ECO:0000313|EMBL:KDO65629.1} OS=Citrus sinensis (Sweet orange) PE=4 SV=1	hypothetical protein CISIN_1g042753mg [Citrus sinensis]
CSS0002446	CSS0002446.1	436.904	233.687	640.122	2.73923	1.45377	4.61065e-07	0.000280565	Chr1	41592338	41596008	-	1913	CSS0002446	GO:0006636;GO:0009409;GO:0016717;GO:0016720;GO:0031969;GO:0042389;GO:0055114	K10257	-	Domain of unknown function (DUF3474)	Omega-3 fatty acid desaturase {ECO:0000313|EMBL:AGQ56866.1} OS=Camellia sinensis (Tea) PE=2 SV=1	omega-3 fatty acid desaturase [Camellia sinensis]
CSS0033163	CSS0033163.1	335.333	176.446	494.219	2.80096	1.48592	4.87924e-07	0.000292341	Chr15	115234427	115234957	-	531	CSS0033163	GO:0005509	K13448	Signal transduction mechanisms	EF hand	Uncharacterized protein {ECO:0000313|EnsemblPlants:PGSC0003DMT400014742} OS=Solanum tuberosum (Potato) PE=4 SV=1	PREDICTED: calcium-binding allergen Ole e 8-like [Solanum tuberosum]
CSS0019475	CSS0019475.1	395.759	209.998	581.521	2.76918	1.46946	5.29494e-07	0.000312442	Chr13	126200439	126201903	+	1413	CSS0019475	GO:0008152;GO:0016491	-	General function prediction only	Leucine Rich repeats (2 copies)	Uncharacterized protein {ECO:0000313|EMBL:EMJ02198.1} OS=Prunus persica (Peach) PE=4 SV=1	PREDICTED: probable LRR receptor-like serine/threonine-protein kinase At4g08850 [Prunus mume]
CSS0006572	CSS0006572.1	1590.91	790.67	2391.16	3.02422	1.59656	6.0191e-07	0.000349871	Chr2	22018880	22020225	+	1346	CSS0006572	GO:0005509	K13448	Signal transduction mechanisms	EF hand	Uncharacterized protein {ECO:0000313|EnsemblPlants:PGSC0003DMT400078654} OS=Solanum tuberosum (Potato) PE=4 SV=1	PREDICTED: probable calcium-binding protein CML18 [Nicotiana tomentosiformis]
CSS0028985	CSS0028985.1	2531.42	1422.26	3640.58	2.55971	1.35598	6.67665e-07	0.000382386	Chr3	7476980	7479902	+	2923	CSS0028985	GO:0006527;GO:0008295;GO:0008792	-	-	"Pyridoxal-dependent decarboxylase, pyridoxal binding domain"	Arginine decarboxylase {ECO:0000256|RuleBase:RU003740} OS=Camellia sinensis (Tea) PE=2 SV=1	arginine decarboxylase [Camellia sinensis]
CSS0018757	CSS0018757.1	1275.9	126.128	2425.67	19.2318	4.26542	7.52802e-07	0.000422098	Chr8	15228599	15239518	-	1455	CSS0018757	GO:0000162;GO:0004834;GO:0030170;GO:0032440;GO:0055114	K01696	Amino acid transport and metabolism	Pyridoxal-phosphate dependent enzyme	Putative uncharacterized protein {ECO:0000313|EMBL:CCB48171.1} OS=Vitis vinifera (Grape) PE=3 SV=1	PREDICTED: tryptophan synthase beta chain 1 [Vitis vinifera]
CSS0045098	CSS0045098.1	1578.83	883.321	2274.33	2.57475	1.36443	7.58682e-07	0.000422098	Chr1	112368718	112373958	-	3296	CSS0045098	GO:0005509	-	Transcription	Endonuclease/Exonuclease/phosphatase family	"Coffea canephora DH200=94 genomic scaffold, scaffold_15 {ECO:0000313|EMBL:CDP04975.1} OS=Coffea canephora (Robusta coffee) PE=4 SV=1"	unnamed protein product [Coffea canephora]
CSS0044752	CSS0044752.1	988.507	546.733	1430.28	2.61605	1.38739	8.11789e-07	0.000445283	Chr4	182865590	182867234	+	1645	CSS0044752	GO:0047672	-	-	Transferase family	Anthocyanin 5-aromatic acyltransferase {ECO:0000313|EMBL:AGT37414.1} OS=Vaccinium dunalianum PE=2 SV=1	anthocyanin 5-aromatic acyltransferase [Vaccinium dunalianum]
CSS0024718	CSS0024718.1	44.6304	17.305	71.9557	4.15807	2.05592	1.01758e-06	0.000550413	Contig852	483880	485107	-	1122	CSS0024718	-	-	-	Protein of unknown function DUF260	Uncharacterized protein {ECO:0000313|EnsemblPlants:PGSC0003DMT400066165} OS=Solanum tuberosum (Potato) PE=4 SV=1	PREDICTED: LOB domain-containing protein 37-like [Solanum tuberosum]
CSS0019406	CSS0019406.1	640.481	353.53	927.431	2.62335	1.39141	1.03771e-06	0.000553613	Chr1	108485157	108490833	-	2070	CSS0019406	-	-	Carbohydrate transport and metabolism	Protein of unknown function (DUF791)	"Coffea canephora DH200=94 genomic scaffold, scaffold_15 {ECO:0000313|EMBL:CDP05020.1} OS=Coffea canephora (Robusta coffee) PE=4 SV=1"	unnamed protein product [Coffea canephora]
CSS0024054	CSS0024054.1	1632.55	927.159	2337.95	2.52163	1.33436	1.05964e-06	0.000557671	Chr3	7420521	7423425	+	2905	CSS0024054	GO:0006527;GO:0008295;GO:0008792	-	-	"Pyridoxal-dependent decarboxylase, pyridoxal binding domain"	Arginine decarboxylase {ECO:0000256|RuleBase:RU003740} OS=Camellia sinensis (Tea) PE=2 SV=1	arginine decarboxylase [Camellia sinensis]
CSS0037361	CSS0037361.1	58.8485	25.0214	92.6757	3.70386	1.88903	1.12505e-06	0.000584203	Chr2	201637029	201639211	+	864	CSS0037361	GO:0004553;GO:0005618;GO:0006073;GO:0016762;GO:0048046	-	-	Glycosyl hydrolases family 16	Xyloglucan endotransglucosylase/hydrolase {ECO:0000256|RuleBase:RU361120} OS=Pyrus x bretschneideri (Chinese white pear) PE=2 SV=1	probable xyloglucan endotransglucosylase/hydrolase protein 23 precursor [Pyrus x bretschneideri]
CSS0008561	CSS0008561.1	3574.58	2032.32	5116.83	2.51773	1.33212	1.16109e-06	0.000594983	Chr5	193525238	193527410	+	1751	CSS0008561	GO:0004478;GO:0005524;GO:0005618;GO:0005730;GO:0005737;GO:0005886;GO:0006555;GO:0006556;GO:0006730;GO:0009409;GO:0009651;GO:0009809;GO:0046872	K00789	Coenzyme transport and metabolism	"S-adenosylmethionine synthetase, C-terminal domain"	S-adenosylmethionine synthetase {ECO:0000313|EMBL:AEY85025.1} OS=Cajanus cajan (Pigeon pea) PE=2 SV=1	PREDICTED: S-adenosylmethionine synthase 5 [Vitis vinifera]
CSS0008677	CSS0008677.1	341.081	184.246	497.915	2.70245	1.43427	1.19611e-06	0.000604966	Chr11	87003899	87008202	+	2327	CSS0008677	-	-	-	TENA/THI-4/PQQC family	Uncharacterized protein {ECO:0000313|EMBL:KDP26459.1} OS=Jatropha curcas (Barbados nut) PE=4 SV=1	PREDICTED: uncharacterized protein LOC104602750 [Nelumbo nucifera]
CSS0011212	CSS0011212.1	1099.51	618.967	1580.06	2.55273	1.35204	1.27139e-06	0.000634797	Chr13	125736519	125751129	-	2207	CSS0011212	-	-	Function unknown	Sad1 / UNC-like C-terminal	Putative uncharacterized protein {ECO:0000313|EMBL:CCB44151.1} OS=Vitis vinifera (Grape) PE=4 SV=1	PREDICTED: uncharacterized protein slp1 [Vitis vinifera]
CSS0005311	CSS0005311.1	199.988	96.3786	303.597	3.15005	1.65537	1.31867e-06	0.000650068	Chr11	99576355	99577789	-	1435	CSS0005311	-	-	-	F-box-like	"F-box family protein, putative {ECO:0000313|EMBL:EOY32826.1} OS=Theobroma cacao (Cacao) PE=4 SV=1"	"F-box family protein, putative [Theobroma cacao] "
CSS0009559	CSS0009559.1	163.975	85.1745	242.776	2.85033	1.51113	1.47384e-06	0.000717484	Chr7	62712709	62726268	+	4556	CSS0009559	-	-	-	NB-ARC domain	"Coffea canephora DH200=94 genomic scaffold, scaffold_1323 {ECO:0000313|EMBL:CDP20523.1} OS=Coffea canephora (Robusta coffee) PE=4 SV=1"	PREDICTED: TMV resistance protein N-like [Pyrus x bretschneideri]
CSS0012124	CSS0012124.1	130.393	66.0407	194.745	2.94887	1.56016	1.49914e-06	0.000720792	Chr1	218906886	218908409	+	1524	CSS0012124	GO:0005524;GO:0017111	-	"Posttranslational modification, protein turnover, chaperones "	Domain associated at C-terminal with AAA	"Coffea canephora DH200=94 genomic scaffold, scaffold_211 {ECO:0000313|EMBL:CDP18111.1} OS=Coffea canephora (Robusta coffee) PE=3 SV=1"	PREDICTED: probable mitochondrial chaperone BCS1-B [Sesamum indicum]
CSS0026592	CSS0026592.1	188.321	99.3288	277.314	2.79187	1.48123	1.75341e-06	0.000832761	Chr11	57006322	57008251	+	753	CSS0026592	GO:0005886;GO:0009834;GO:0031225	-	-	Fasciclin domain	Fasciclin-like arabinogalactan protein 1 {ECO:0000313|EMBL:ABV27472.1} OS=Gossypium hirsutum (Upland cotton) PE=2 SV=1	arabinogalactan protein 2 [Gossypium hirsutum]
CSS0011049	CSS0011049.1	1768.91	1018.07	2519.76	2.47504	1.30745	1.81861e-06	0.000853321	Chr6	39321243	39323343	-	453	CSS0011049	GO:0016068	-	-	Pathogenesis-related protein Bet v I family	"Coffea canephora DH200=94 genomic scaffold, scaffold_4051 {ECO:0000313|EMBL:CDP21429.1} OS=Coffea canephora (Robusta coffee) PE=4 SV=1"	PREDICTED: kirola-like [Sesamum indicum]
CSS0004818	CSS0004818.1	121.587	61.5215	181.652	2.95266	1.56201	2.27483e-06	0.00105468	Chr8	109748834	109751821	+	2988	CSS0004818	-	-	-	Membrane bound O-acyl transferase family	"Acyl-CoA sterol acyl transferase 1, putative {ECO:0000313|EMBL:EOX96587.1} OS=Theobroma cacao (Cacao) PE=4 SV=1"	"Acyl-CoA sterol acyl transferase 1, putative [Theobroma cacao] "
CSS0043677	CSS0043677.1	3380.81	1960.98	4800.65	2.44809	1.29166	2.36693e-06	0.00108447	Chr11	43624636	43633948	+	4872	CSS0043677	GO:0005524;GO:0006200;GO:0016020;GO:0016887	-	"Secondary metabolites biosynthesis, transport and catabolism "	ABC-2 type transporter	Putative uncharacterized protein {ECO:0000313|EMBL:CCB44174.1} OS=Vitis vinifera (Grape) PE=4 SV=1	PREDICTED: pleiotropic drug resistance protein 2-like [Sesamum indicum]
CSS0019477	CSS0019477.1	222.902	119.119	326.684	2.7425	1.45549	2.40679e-06	0.00108991	Chr3	165493663	165506444	+	3430	CSS0019477	-	-	-	Plant phosphoribosyltransferase C-terminal	"Synaptotagmin, putative {ECO:0000313|EMBL:EEF50507.1} OS=Ricinus communis (Castor bean) PE=4 SV=1"	"synaptotagmin, putative [Ricinus communis] "
CSS0025932	CSS0025932.1	2626.18	1520.12	3732.23	2.45522	1.29585	2.4382e-06	0.00109144	Chr11	110467666	110470539	+	1221	CSS0025932	GO:0005524;GO:0006457;GO:0009408;GO:0031072;GO:0046872;GO:0051082	K09503	"Posttranslational modification, protein turnover, chaperones "	DnaJ domain	Uncharacterized protein {ECO:0000313|EnsemblPlants:PGSC0003DMT400005019} OS=Solanum tuberosum (Potato) PE=3 SV=1	PREDICTED: dnaJ protein homolog isoform X2 [Solanum tuberosum]
CSS0010138	CSS0010138.1	764.721	413.518	1115.92	2.69861	1.43222	2.51198e-06	0.00111169	Chr8	8407130	8418528	-	2891	CSS0010138	GO:0004672;GO:0005524;GO:0006468;GO:0016021	-	-	Protein kinase domain	Uncharacterized protein {ECO:0000313|EnsemblPlants:Solyc02g081070.2.1} OS=Solanum lycopersicum (Tomato) PE=4 SV=1	PREDICTED: protein STRUBBELIG-RECEPTOR FAMILY 8 [Solanum lycopersicum]
CSS0007940	CSS0007940.1	268.99	147.424	390.556	2.6492	1.40556	2.54058e-06	0.00111172	Chr12	111938837	111945357	+	2123	CSS0007940	GO:0006108;decarboxylating);GO:0016619;GO:0046872;GO:0051287;GO:0055114	K00029	Energy production and conversion	"Malic enzyme, NAD binding domain"	Malic enzyme {ECO:0000256|RuleBase:RU003426} OS=Ricinus communis (Castor bean) PE=3 SV=1	PREDICTED: NADP-dependent malic enzyme isoform X1 [Elaeis guineensis]
CSS0032454	CSS0032454.1	1646.27	963.634	2328.9	2.41679	1.27309	2.91034e-06	0.00125937	Chr3	6191751	6203198	+	3466	CSS0032454	-	-	Signal transduction mechanisms	NB-ARC domain	Uncharacterized protein {ECO:0000313|EMBL:ERP49972.1} OS=Populus trichocarpa (Western balsam poplar) PE=4 SV=1	PREDICTED: putative disease resistance protein At1g50180 [Pyrus x bretschneideri]
CSS0013223	CSS0013223.1	1802.05	1050.16	2553.95	2.43197	1.28213	3.02655e-06	0.00129526	Chr9	47494151	47495375	-	1088	CSS0013223	GO:0004568;GO:0005975;GO:0006032;GO:0008061;GO:0016998	K01183	General function prediction only	Chitinase class I	Class IV chitinase {ECO:0000313|EMBL:AET25429.1} OS=Actinidia chinensis (Kiwi) PE=2 SV=1	class IV chitinase [Actinidia chinensis]
CSS0018419	CSS0018419.1	549.533	306.311	792.755	2.58807	1.37188	3.113e-06	0.00131778	Chr8	63262295	63265026	-	1856	CSS0018419	GO:0004497;GO:0005506;GO:0009055;GO:0016705;GO:0020037;GO:0055114	-	"Secondary metabolites biosynthesis, transport and catabolism "	Cytochrome P450	Uncharacterized protein {ECO:0000313|EMBL:EEE84384.2} OS=Populus trichocarpa (Western balsam poplar) PE=3 SV=2	hypothetical protein POPTR_0001s08320g [Populus trichocarpa]
CSS0006983	CSS0006983.1	232.42	125.291	339.549	2.71007	1.43833	3.29049e-06	0.00136025	Chr7	11875842	11885896	-	2640	CSS0006983	GO:0008081;GO:0044238;GO:0044710;GO:0071704	-	Energy production and conversion	Glycerophosphoryl diester phosphodiesterase family	Uncharacterized protein {ECO:0000313|EMBL:EMJ15844.1} OS=Prunus persica (Peach) PE=4 SV=1	PREDICTED: glycerophosphodiester phosphodiesterase GDPDL3-like [Sesamum indicum]
CSS0023503	CSS0023503.1	1092.09	634.051	1550.13	2.4448	1.28972	3.29656e-06	0.00136025	Chr10	130812883	130819946	+	1932	CSS0023503	-	-	Function unknown	PAP2 superfamily C-terminal	Uncharacterized protein {ECO:0000313|EMBL:EYU41807.1} OS=Erythranthe guttata (Yellow monkey flower) PE=4 SV=1	hypothetical protein MIMGU_mgv1a010464mg [Erythranthe guttata]
CSS0025282	CSS0025282.1	161.735	85.5619	237.908	2.78054	1.47536	3.32034e-06	0.00136025	Chr6	147147875	147148867	-	993	CSS0025282	-	-	-	Leucine Rich repeats (2 copies)	Polygalacturonase inhibitor {ECO:0000313|EMBL:CAA88846.1} (Precursor) OS=Actinidia deliciosa (Kiwi) PE=2 SV=1	polygalacturonase inhibitor [Actinidia deliciosa]
CSS0046283	CSS0046283.1	643.325	342.064	944.587	2.76143	1.46542	3.35303e-06	0.00136025	Chr5	163473256	163477752	-	787	CSS0046283	-	-	-	HR-like lesion-inducing	Putative uncharacterized protein {ECO:0000313|EMBL:CCB48526.1} OS=Vitis vinifera (Grape) PE=4 SV=1	unnamed protein product [Vitis vinifera]
CSS0004212	CSS0004212.1	188.37	100.505	276.236	2.74847	1.45863	3.424e-06	0.00137299	Chr4	179438777	179441161	+	2265	CSS0004212	GO:0004674;GO:0005524;GO:0006468;GO:0048544	-	-	Protein kinase domain	Serine/threonine-protein kinase {ECO:0000256|PIRNR:PIRNR000641} OS=Vitis vinifera (Grape) PE=3 SV=1	PREDICTED: putative receptor protein kinase ZmPK1 [Vitis vinifera]
CSS0043142	CSS0043142.1	2413.73	1409.67	3417.78	2.42452	1.2777	3.45494e-06	0.00137299	Chr6	88181919	88183788	+	1870	CSS0043142	-	-	-	Carbohydrate-binding protein of the ER	Putative uncharacterized protein {ECO:0000313|EMBL:CCB62461.1} OS=Vitis vinifera (Grape) PE=4 SV=1	PREDICTED: probable receptor-like protein kinase At5g24010 [Vitis vinifera]
CSS0041681	CSS0041681.1	207.587	91.9184	323.256	3.51677	1.81425	3.50591e-06	0.00137917	Contig496	141437	144915	+	2289	CSS0041681	GO:0000151;GO:0004842;GO:0016567	-	Function unknown	Armadillo/beta-catenin-like repeat	Putative uncharacterized protein {ECO:0000313|EMBL:CCB60547.1} OS=Vitis vinifera (Grape) PE=4 SV=1	PREDICTED: U-box domain-containing protein 15 [Vitis vinifera]
CSS0002622	CSS0002622.1	30.8608	10.8061	50.9156	4.71173	2.23626	3.84226e-06	0.00149637	Contig566	181038	181958	+	738	CSS0002622	-	-	Signal transduction mechanisms	NB-ARC domain	"Coffea canephora DH200=94 genomic scaffold, scaffold_43 {ECO:0000313|EMBL:CDP10115.1} OS=Coffea canephora (Robusta coffee) PE=4 SV=1"	PREDICTED: putative disease resistance protein At1g50180 [Sesamum indicum]
CSS0017237	CSS0017237.1	331.95	187.133	476.767	2.54774	1.34922	4.17129e-06	0.00160426	Chr10	28303992	28304943	-	952	CSS0017237	GO:0005509;GO:0010200;GO:0032440;GO:0055114	K13448	Signal transduction mechanisms	EF hand	Uncharacterized protein {ECO:0000313|EMBL:EYU22604.1} OS=Erythranthe guttata (Yellow monkey flower) PE=4 SV=1	hypothetical protein MIMGU_mgv1a015304mg [Erythranthe guttata]
CSS0014243	CSS0014243.1	67.8726	31.5842	104.161	3.29789	1.72154	4.20167e-06	0.00160426	Chr1	121153478	121154654	-	1071	CSS0014243	GO:0005794;GO:0005982;GO:0008466;GO:0009834;GO:0010417;GO:0080116	K20890	Carbohydrate transport and metabolism	Glycosyl transferase family 8	Uncharacterized protein {ECO:0000313|EMBL:EXB40992.1} OS=Morus notabilis PE=4 SV=1	hypothetical protein L484_020727 [Morus notabilis]
CSS0033573	CSS0033573.1	138.55	72.1982	204.901	2.83804	1.50489	4.31167e-06	0.00163027	Chr3	19121156	19122854	+	1699	CSS0033573	GO:0010294;GO:0042802;GO:0047213;GO:0047893;GO:0050275;GO:0051555;GO:0051707;GO:0080043;GO:0080044	-	-	UDP-glucoronosyl and UDP-glucosyl transferase	UDP-glycosyltransferase 73A17 {ECO:0000313|EMBL:BAO51837.1} OS=Camellia sinensis (Tea) PE=2 SV=1	UDP-glycosyltransferase 73A17 [Camellia sinensis]
CSS0046037	CSS0046037.1	324.492	107.242	541.743	5.0516	2.33674	4.92349e-06	0.0018437	Chr9	79343490	79347238	-	1655	CSS0046037	GO:0005507;GO:0046274;GO:0048046;GO:0052716;GO:0055114	K05909	"Secondary metabolites biosynthesis, transport and catabolism "	Multicopper oxidase	Laccase {ECO:0000256|RuleBase:RU361119} OS=Vitis vinifera (Grape) PE=3 SV=1	unnamed protein product [Vitis vinifera]
CSS0003030	CSS0003030.1	1040.64	485.839	1595.43	3.28387	1.7154	5.08699e-06	0.00188679	Chr4	30736186	30747883	-	2904	CSS0003030	GO:0005829;GO:0006355;GO:0007166;GO:0010200;GO:0016757;GO:0016772;GO:0052542	-	-	Cupin-like domain	Putative uncharacterized protein {ECO:0000313|EMBL:CBI19190.3} OS=Vitis vinifera (Grape) PE=4 SV=1	PREDICTED: F-box protein At1g78280 isoform X1 [Vitis vinifera]
CSS0005229	CSS0005229.1	391.49	225.054	557.927	2.47908	1.3098	6.01654e-06	0.00221051	Chr2	173660204	173666874	+	3347	CSS0005229	GO:0008270;GO:0009507;GO:0009834;GO:0010089;GO:0010228;GO:0010400;GO:0010413;GO:0016021;UDP-forming) activity;Molecular Function: cellulose synthase;GO:0016761;GO:0016926;GO:0030244;GO:0045492;GO:0050665	K10999	-	Cellulose synthase	Cellulose synthase {ECO:0000256|RuleBase:RU361116} OS=Eucalyptus urophylla (Timor mountain gum) PE=3 SV=1	cellulose synthase 3 [Eucalyptus urophylla]
CSS0039655	CSS0039655.1	101.568	38.9701	164.166	4.21262	2.07472	6.30995e-06	0.00229664	Chr1	181713795	181717207	-	2949	CSS0039655	GO:0000165;GO:0000166;GO:0004674;GO:0006468;GO:0016020;GO:0016491	-	-	Protein kinase domain	Uncharacterized protein {ECO:0000313|EnsemblPlants:PGSC0003DMT400078707} OS=Solanum tuberosum (Potato) PE=3 SV=1	PREDICTED: LRR receptor-like serine/threonine-protein kinase HSL2 [Vitis vinifera]
CSS0040915	CSS0040915.1	236.007	131.798	340.216	2.58135	1.36812	6.77936e-06	0.00244465	Chr2	47502487	47504462	-	1255	CSS0040915	GO:0004601;GO:0006979;GO:0009505;GO:0010413;GO:0020037;GO:0045492;GO:0046872;GO:0055114	K00430	-	Peroxidase	Uncharacterized protein {ECO:0000313|EMBL:KDP23966.1} OS=Jatropha curcas (Barbados nut) PE=3 SV=1	hypothetical protein JCGZ_25354 [Jatropha curcas]
CSS0019220	CSS0019220.1	375.626	144.292	606.96	4.20647	2.07261	6.89867e-06	0.00246485	Chr10	99426450	99428526	+	1266	CSS0019220	-	-	-	-	-	-
CSS0014550	CSS0014550.1	443.872	258.126	629.619	2.43919	1.2864	7.02181e-06	0.00248604	Chr1	207786422	207788049	+	391	CSS0014550	-	-	-	-	-	-
CSS0014640	CSS0014640.1	545.906	247.401	844.41	3.41313	1.77109	8.53628e-06	0.00296826	Chr7	55033047	55035138	-	1398	CSS0014640	-	-	-	Protein of unknown function (DUF506)	"Sugar phosphate exchanger 2, putative {ECO:0000313|EMBL:EOX99441.1} OS=Theobroma cacao (Cacao) PE=4 SV=1"	"Sugar phosphate exchanger 2, putative [Theobroma cacao] "
CSS0014689	CSS0014689.1	296.901	142.397	451.406	3.17006	1.66451	8.74521e-06	0.00297691	Chr11	80628347	80629145	-	673	CSS0014689	-	K16904	-	-	Uncharacterized protein {ECO:0000313|EMBL:KDP45257.1} OS=Jatropha curcas (Barbados nut) PE=4 SV=1	hypothetical protein JCGZ_15122 [Jatropha curcas]
CSS0003263	CSS0003263.1	171.842	95.0426	248.642	2.61611	1.38742	8.79045e-06	0.00297691	Chr4	3285448	3289099	+	3509	CSS0003263	-	-	Signal transduction mechanisms	NB-ARC domain	Uncharacterized protein {ECO:0000313|EnsemblPlants:Solyc12g094660.1.1} OS=Solanum lycopersicum (Tomato) PE=4 SV=1	PREDICTED: putative disease resistance RPP13-like protein 2 [Sesamum indicum]
CSS0031309	CSS0031309.1	628.715	371.498	885.932	2.38475	1.25384	9.12491e-06	0.00304141	Chr2	13719665	13721995	-	1809	CSS0031309	GO:0003979;GO:0051287;GO:0055114	K00012	-	"UDP-glucose/GDP-mannose dehydrogenase family, NAD binding domain"	UDP-glucose 6-dehydrogenase {ECO:0000256|PIRNR:PIRNR000124} OS=Vitis vinifera (Grape) PE=3 SV=1	PREDICTED: UDP-glucose 6-dehydrogenase 1 [Vitis vinifera]
CSS0039266	CSS0039266.1	28.1385	3.69498	52.5821	14.2307	3.83093	9.16136e-06	0.00304141	Chr1	187120836	187126651	+	3541	CSS0039266	GO:0005388;GO:0005516;GO:0005524;GO:0016021;GO:0046872;GO:0070588	K01537	Inorganic ion transport and metabolism	E1-E2 ATPase	Calcium-transporting ATPase {ECO:0000256|RuleBase:RU361146} OS=Morus notabilis PE=3 SV=1	"Calcium-transporting ATPase 2, plasma membrane-type [Morus notabilis] "
CSS0030770	CSS0030770.1	1294.18	779.434	1808.93	2.32083	1.21464	9.21521e-06	0.00304141	Chr7	156121250	156136072	+	2932	CSS0030770	GO:0000151;GO:0004674;GO:0004842;GO:0005524;GO:0006468;GO:0006950;GO:0016567	-	-	Protein kinase domain	Uncharacterized protein {ECO:0000313|EMBL:KDP22458.1} OS=Jatropha curcas (Barbados nut) PE=3 SV=1	hypothetical protein JCGZ_26289 [Jatropha curcas]
CSS0018771	CSS0018771.1	535.295	316.092	754.497	2.38695	1.25517	9.67308e-06	0.00314534	Chr1	7573051	7577844	+	1629	CSS0018771	-	-	-	Domain of unknown function	Putative uncharacterized protein {ECO:0000313|EMBL:EEF51603.1} OS=Ricinus communis (Castor bean) PE=4 SV=1	conserved hypothetical protein [Ricinus communis]
CSS0031218	CSS0031218.1	179.513	68.263	290.763	4.25945	2.09067	9.69164e-06	0.00314534	Chr9	36864736	36868644	+	3143	CSS0031218	GO:0004674;GO:0005524;GO:0005794;GO:0005886;GO:0006468;GO:0009506;GO:0016021	-	-	Protein kinase domain	"Coffea canephora DH200=94 genomic scaffold, scaffold_95 {ECO:0000313|EMBL:CDP15110.1} OS=Coffea canephora (Robusta coffee) PE=4 SV=1"	PREDICTED: probable receptor protein kinase TMK1 [Nicotiana tomentosiformis]
CSS0019921	CSS0019921.1	820.193	488.227	1152.16	2.35989	1.23872	1.07389e-05	0.00344022	Chr6	58073058	58074527	+	1470	CSS0019921	-	-	Signal transduction mechanisms	EF hand	Calcium-binding family protein {ECO:0000313|EMBL:EEE91586.2} OS=Populus trichocarpa (Western balsam poplar) PE=4 SV=2	PREDICTED: calmodulin-like protein 3 [Nicotiana sylvestris]
CSS0012202	CSS0012202.1	666.427	330.755	1002.1	3.02973	1.59919	1.07769e-05	0.00344022	Chr2	124917239	124925792	+	1443	CSS0012202	GO:0003676	-	-	Myb-like DNA-binding domain	Uncharacterized protein {ECO:0000313|EMBL:ESR40121.1} OS=Citrus clementina PE=4 SV=1	hypothetical protein CICLE_v10025950mg [Citrus clementina]
CSS0033756	CSS0033756.1	228.602	117.807	339.397	2.88096	1.52655	1.13872e-05	0.00360547	Chr2	3187119	3188008	-	890	CSS0033756	GO:0000165;GO:0002679;GO:0005509;GO:0006612;GO:0009693;GO:0009697;GO:0009862;GO:0009867;GO:0010200;GO:0010310;GO:0010363;GO:0030968;GO:0031348;GO:0042742;GO:0050832	K13448	Signal transduction mechanisms	EF hand	Uncharacterized protein {ECO:0000313|EMBL:KDO55620.1} OS=Citrus sinensis (Sweet orange) PE=4 SV=1	hypothetical protein CISIN_1g037913mg [Citrus sinensis]
CSS0020310	CSS0020310.1	261.312	149.698	372.925	2.49118	1.31683	1.21383e-05	0.0038123	Contig631	98045	99473	+	802	CSS0020310	-	-	-	No apical meristem (NAM) protein	"Transcription factor, putative {ECO:0000313|EMBL:EEF49389.1} OS=Ricinus communis (Castor bean) PE=4 SV=1"	"transcription factor, putative [Ricinus communis] "
CSS0043637	CSS0043637.1	450.04	269.264	630.815	2.34274	1.2282	1.36408e-05	0.00424993	Chr7	136843581	136846012	-	2432	CSS0043637	GO:0000166;GO:0004674;GO:0016310	-	-	Legume lectin domain	Uncharacterized protein {ECO:0000313|EnsemblPlants:PGSC0003DMT400069794} OS=Solanum tuberosum (Potato) PE=3 SV=1	PREDICTED: L-type lectin-domain containing receptor kinase S.4-like [Solanum tuberosum]
CSS0013157	CSS0013157.1	132.832	72.0794	193.584	2.68571	1.4253	1.39457e-05	0.00431044	Chr11	117473573	117475219	+	999	CSS0013157	GO:0004601;GO:0006979;GO:0009615;GO:0009723;GO:0020037;GO:0046872;GO:0055114	K00430	-	Peroxidase	Uncharacterized protein {ECO:0000313|EMBL:EMJ08041.1} OS=Prunus persica (Peach) PE=3 SV=1	hypothetical protein PRUPE_ppa027053mg [Prunus persica]
CSS0050435	CSS0050435.1	46.4283	20.442	72.4147	3.54245	1.82475	1.42031e-05	0.00435542	Chr1	194039136	194041670	+	1746	CSS0050435	GO:0005506;GO:0009055;GO:0016705;GO:0020037;GO:0055114	-	"Secondary metabolites biosynthesis, transport and catabolism "	Cytochrome P450	Putative uncharacterized protein {ECO:0000313|EMBL:CCB57788.1} OS=Vitis vinifera (Grape) PE=4 SV=1	PREDICTED: cytochrome P450 81E8-like [Vitis vinifera]
CSS0025300	CSS0025300.1	903.331	545.23	1261.43	2.31358	1.21012	1.50589e-05	0.0045623	Chr14	31910321	31913432	-	1214	CSS0025300	GO:0006661	-	Function unknown	SNARE associated Golgi protein	SNARE associated Golgi protein family {ECO:0000313|EMBL:EOY25136.1} OS=Theobroma cacao (Cacao) PE=4 SV=1	PREDICTED: uncharacterized membrane protein At4g09580-like [Nelumbo nucifera]
CSS0020944	CSS0020944.1	369.435	216.676	522.193	2.41002	1.26904	1.51773e-05	0.0045623	Chr7	146672760	146675299	-	1634	CSS0020944	GO:0003677;GO:0003700;GO:0005634;GO:0006355	K09286	-	AP2 domain	ERF transcription factor ERF1 {ECO:0000313|EMBL:AGG39692.1} OS=Camellia sinensis (Tea) PE=2 SV=1	ERF transcription factor ERF1 [Camellia sinensis]
CSS0040775	CSS0040775.1	159.201	71.0744	247.328	3.47984	1.79902	1.52292e-05	0.0045623	Chr7	44279825	44280943	-	1119	CSS0040775	GO:0000166;GO:0004672	-	Signal transduction mechanisms	Protein kinase domain	Uncharacterized protein {ECO:0000313|EnsemblPlants:PGSC0003DMT400038860} OS=Solanum tuberosum (Potato) PE=4 SV=1	PREDICTED: mitogen-activated protein kinase kinase kinase 2 [Prunus mume]
CSS0030403	CSS0030403.1	27.0977	9.69694	44.4986	4.58893	2.19816	1.58327e-05	0.00470691	Chr4	6312405	6313710	-	1306	CSS0030403	GO:0004586;GO:0033387;GO:0042978	K01581	Amino acid transport and metabolism	"Pyridoxal-dependent decarboxylase, pyridoxal binding domain"	Ornithine decarboxylase {ECO:0000313|EMBL:AEQ02350.1} OS=Erythroxylum coca (Coca plant) PE=2 SV=1	ornithine decarboxylase [Erythroxylum coca]
CSS0010482	CSS0010482.1	23.7872	7.97553	39.5988	4.96504	2.31181	1.68024e-05	0.00495734	Contig1065	448347	450188	+	1842	CSS0010482	GO:0004674;GO:0005524;GO:0006468	K04733	Signal transduction mechanisms	Protein kinase domain	Uncharacterized protein {ECO:0000313|EMBL:EMJ27751.1} OS=Prunus persica (Peach) PE=3 SV=1	PREDICTED: probable receptor-like protein kinase At1g11050 [Prunus mume]
CSS0027824	CSS0027824.1	272.592	160.377	384.808	2.3994	1.26268	1.7126e-05	0.00501483	Chr2	196708467	196709516	+	741	CSS0027824	GO:0003824	-	-	Glycosyl hydrolases family 16	Xyloglucan endotransglucosylase/hydrolase {ECO:0000256|RuleBase:RU361120} OS=Neolamarckia cadamba PE=3 SV=1	xyloglucan endotransglycosylase/hydrolase [Neolamarckia cadamba]
CSS0048640	CSS0048640.1	159.491	89.4731	229.509	2.56511	1.35902	1.80094e-05	0.00523415	Chr4	161103111	161108296	-	1114	CSS0048640	-	K01674	General function prediction only	Eukaryotic-type carbonic anhydrase	Uncharacterized protein {ECO:0000313|EMBL:EYU38639.1} OS=Erythranthe guttata (Yellow monkey flower) PE=4 SV=1	hypothetical protein MIMGU_mgv1a011347mg [Erythranthe guttata]
CSS0046578	CSS0046578.1	836.974	355.762	1318.19	3.70524	1.88957	1.95014e-05	0.0056258	Chr14	32382880	32383893	+	1014	CSS0046578	-	-	-	-	-	-
CSS0022646	CSS0022646.1	593.934	132.791	1055.08	7.94542	2.99012	2.01909e-05	0.00578188	Chr14	1746054	1748648	-	930	CSS0022646	-	-	-	N-terminal C2 in EEIG1 and EHBP1 proteins	Putative uncharacterized protein {ECO:0000313|EMBL:CAN68625.1} OS=Vitis vinifera (Grape) PE=4 SV=1	PREDICTED: uncharacterized protein LOC104595407 [Nelumbo nucifera]
CSS0016114	CSS0016114.1	202.981	38.4747	367.488	9.55141	3.25571	2.08647e-05	0.0059312	Chr11	44301973	44302851	+	879	CSS0016114	-	-	-	AP2 domain	DREB66 {ECO:0000313|EMBL:AGH33876.1} OS=Populus hopeiensis PE=2 SV=1	DREB66 [Populus hopeiensis]
CSS0040847	CSS0040847.1	146.29	81.6848	210.895	2.58181	1.36838	2.14194e-05	0.00599562	Chr4	63459283	63462848	-	2153	CSS0040847	GO:0016787	-	"Posttranslational modification, protein turnover, chaperones "	Xylanase inhibitor N-terminal	"Coffea canephora DH200=94 genomic scaffold, scaffold_49 {ECO:0000313|EMBL:CDP10935.1} OS=Coffea canephora (Robusta coffee) PE=4 SV=1"	unnamed protein product [Coffea canephora]
CSS0011711	CSS0011711.1	109.958	59.9241	159.991	2.66989	1.41678	2.15193e-05	0.00599562	Chr1	213709406	213710060	-	655	CSS0011711	-	-	-	-	Uncharacterized protein {ECO:0000313|EnsemblPlants:Solyc02g067810.1.1} OS=Solanum lycopersicum (Tomato) PE=2 SV=1	PREDICTED: uncharacterized protein LOC105177095 [Sesamum indicum]
CSS0007139	CSS0007139.1	198.39	89.5852	307.195	3.42908	1.77782	2.15531e-05	0.00599562	Chr7	54665386	54667360	+	1283	CSS0007139	-	-	-	Protein of unknown function (DUF506)	"Sugar phosphate exchanger 2, putative {ECO:0000313|EMBL:EOX99441.1} OS=Theobroma cacao (Cacao) PE=4 SV=1"	"Sugar phosphate exchanger 2, putative [Theobroma cacao] "
CSS0032946	CSS0032946.1	277.661	109.031	446.291	4.09324	2.03324	2.23527e-05	0.00617395	Chr1	129160027	129163821	+	3795	CSS0032946	GO:0004190;GO:0006508	-	"Posttranslational modification, protein turnover, chaperones "	Xylanase inhibitor N-terminal	Aspartyl protease family protein {ECO:0000313|EMBL:EEE86397.2} OS=Populus trichocarpa (Western balsam poplar) PE=3 SV=2	PREDICTED: aspartic proteinase PCS1-like [Populus euphratica]
CSS0050170	CSS0050170.1	93.1612	47.0914	139.231	2.95661	1.56395	2.29768e-05	0.00630163	Chr4	177685568	177689536	-	1701	CSS0050170	GO:0005507;GO:0008447;GO:0046274;GO:0048046;GO:0052716;GO:0055114	K05909	"Secondary metabolites biosynthesis, transport and catabolism "	Multicopper oxidase	Laccase {ECO:0000256|RuleBase:RU361119} OS=Vitis vinifera (Grape) PE=3 SV=1	PREDICTED: laccase-17 isoform X1 [Vitis vinifera]
CSS0010385	CSS0010385.1	588.94	357.632	820.248	2.29355	1.19758	2.33646e-05	0.00634083	Chr10	10944243	10953431	-	2214	CSS0010385	GO:0006499;GO:0008270;GO:0009697;GO:0009863;GO:0016874;GO:0031348;GO:0045087	K16280	Signal transduction mechanisms	Copine	Putative uncharacterized protein {ECO:0000313|EMBL:CBI16816.3} OS=Vitis vinifera (Grape) PE=4 SV=1	PREDICTED: E3 ubiquitin-protein ligase RGLG2 [Vitis vinifera]
CSS0008112	CSS0008112.1	2339.83	1455.7	3223.97	2.21472	1.14712	2.59547e-05	0.00697109	Chr12	21513193	21520010	-	3564	CSS0008112	-	-	Signal transduction mechanisms	NB-ARC domain	Uncharacterized protein {ECO:0000313|EnsemblPlants:PGSC0003DMT400056264} OS=Solanum tuberosum (Potato) PE=4 SV=1	PREDICTED: putative late blight resistance protein homolog R1B-14-like isoform X1 [Solanum tuberosum]
CSS0025230	CSS0025230.1	1321.38	825.47	1817.28	2.20151	1.1385	2.94736e-05	0.00786199	Chr1	207788136	207788885	+	750	CSS0025230	-	-	-	F-box-like	Putative uncharacterized protein {ECO:0000313|EMBL:CBI21227.3} OS=Vitis vinifera (Grape) PE=4 SV=1	PREDICTED: F-box protein At5g39250 [Vitis vinifera]
CSS0019429	CSS0019429.1	833.984	477.763	1190.21	2.49121	1.31684	3.07683e-05	0.00815151	Chr3	1673117	1680372	-	2736	CSS0019429	GO:0004683;GO:0005509;GO:0005524;GO:0006468	K13412	Signal transduction mechanisms	Protein kinase domain	Calmodulin-domain protein kinase 5 isoform 1 {ECO:0000313|EMBL:EOX98915.1} OS=Theobroma cacao (Cacao) PE=4 SV=1	Calmodulin-domain protein kinase 5 isoform 1 [Theobroma cacao]
CSS0029111	CSS0029111.1	621.068	380.655	861.48	2.26315	1.17833	3.31227e-05	0.00871506	Chr12	129703761	129706574	+	2814	CSS0029111	GO:0032440;GO:0046983;GO:0055114	K13422	-	bHLH-MYC and R2R3-MYB transcription factors N-terminal	Putative uncharacterized protein {ECO:0000313|EMBL:CCB57900.1} OS=Vitis vinifera (Grape) PE=4 SV=1	PREDICTED: transcription factor MYC2-like [Vitis vinifera]
CSS0026964	CSS0026964.1	1031.09	639.016	1423.17	2.22713	1.15518	3.3343e-05	0.00871506	Chr14	23338765	23344572	+	2183	CSS0026964	GO:0004325;GO:0005739;GO:0006612;GO:0006783;GO:0006944;GO:0009536;GO:0009611;GO:0010363;GO:0019243;GO:0030968;GO:0043069;GO:0052542	K01772	Coenzyme transport and metabolism	Ferrochelatase	Ferrochelatase {ECO:0000256|RuleBase:RU000607} OS=Vitis vinifera (Grape) PE=3 SV=1	"PREDICTED: ferrochelatase-2, chloroplastic [Vitis vinifera] "
CSS0012050	CSS0012050.1	253.26	151.193	355.328	2.35016	1.23276	3.70463e-05	0.00961847	Chr4	21393206	21397489	+	2690	CSS0012050	GO:0000166;GO:0004672;GO:0009987	K04733	-	Protein kinase domain	Putative uncharacterized protein {ECO:0000313|EMBL:CCB45800.1} OS=Vitis vinifera (Grape) PE=3 SV=1	PREDICTED: putative receptor protein kinase ZmPK1 [Vitis vinifera]
CSS0042335	CSS0042335.1	1311.32	823.495	1799.15	2.18477	1.12748	3.74167e-05	0.00965005	Chr1	157431284	157433645	+	1925	CSS0042335	GO:0001666;GO:0003677;GO:0005634;GO:0006355;GO:0008361;GO:0009416;GO:0009611;GO:0009620;GO:0009744;GO:0009751;GO:0009753	-	-	No apical meristem (NAM) protein	Uncharacterized protein {ECO:0000313|EMBL:EEE90395.1} OS=Populus trichocarpa (Western balsam poplar) PE=4 SV=1	PREDICTED: NAC domain-containing protein 2-like [Populus euphratica]
CSS0039422	CSS0039422.1	358.607	218.758	498.456	2.27857	1.18813	3.76635e-05	0.00965005	Contig894	206572	218011	+	2467	CSS0039422	GO:0004674;GO:0005524;GO:0006468	-	Signal transduction mechanisms	Protein tyrosine kinase	Putative uncharacterized protein {ECO:0000313|EMBL:CBI28068.3} OS=Vitis vinifera (Grape) PE=3 SV=1	PREDICTED: proline-rich receptor-like protein kinase PERK1 [Nelumbo nucifera]
CSS0028060	CSS0028060.1	11.1846	1.97356	20.3955	10.3344	3.36938	3.81987e-05	0.0097232	Chr4	18026036	18029310	+	909	CSS0028060	-	K16572	Function unknown	Spc97 / Spc98 family	Putative uncharacterized protein {ECO:0000313|EMBL:CCB45880.1} OS=Vitis vinifera (Grape) PE=4 SV=1	unnamed protein product [Vitis vinifera]
CSS0012896	CSS0012896.1	209.239	123.99	294.489	2.37511	1.24799	3.95511e-05	0.0100021	Chr13	119726831	119727774	-	944	CSS0012896	-	-	-	Phosphate-induced protein 1 conserved region	"Coffea canephora DH200=94 genomic scaffold, scaffold_1455 {ECO:0000313|EMBL:CDP20628.1} OS=Coffea canephora (Robusta coffee) PE=4 SV=1"	PREDICTED: protein EXORDIUM-like 2 [Sesamum indicum]
CSS0025607	CSS0025607.1	126.712	72.4273	180.996	2.49901	1.32135	3.99753e-05	0.0100441	Contig697	143921	147970	+	2092	CSS0025607	-	-	"Posttranslational modification, protein turnover, chaperones "	Xylanase inhibitor N-terminal	"Coffea canephora DH200=94 genomic scaffold, scaffold_49 {ECO:0000313|EMBL:CDP10935.1} OS=Coffea canephora (Robusta coffee) PE=4 SV=1"	unnamed protein product [Coffea canephora]
CSS0014129	CSS0014129.1	347.117	125.988	568.246	4.51031	2.17323	4.0933e-05	0.0102188	Chr4	135310279	135319119	-	1590	CSS0014129	GO:0005507;GO:0008447;GO:0009834;GO:0046274;GO:0048046;GO:0052716;GO:0055114	K05909	"Secondary metabolites biosynthesis, transport and catabolism "	Multicopper oxidase	Laccase {ECO:0000256|RuleBase:RU361119} OS=Morus notabilis PE=3 SV=1	hypothetical protein L484_022066 [Morus notabilis]
CSS0002438	CSS0002438.1	817.035	508.831	1125.24	2.21142	1.14497	4.14326e-05	0.0102776	Contig1120	401386	406189	+	3034	CSS0002438	GO:0001708;GO:0009880;GO:0090421	-	-	Protein of unknown function (DUF1423)	Putative uncharacterized protein {ECO:0000313|EMBL:CCB50759.1} OS=Vitis vinifera (Grape) PE=4 SV=1	PREDICTED: protein OBERON 3 [Vitis vinifera]
CSS0017702	CSS0017702.1	838.557	521.789	1155.33	2.21416	1.14676	4.21782e-05	0.0103964	Chr2	131245595	131256679	+	3279	CSS0017702	GO:0000287;GO:0004012;GO:0005524;GO:0006812;GO:0015914;GO:0016021;GO:0019829	K01530	General function prediction only	E1-E2 ATPase	"Coffea canephora DH200=94 genomic scaffold, scaffold_2 {ECO:0000313|EMBL:CDO97890.1} OS=Coffea canephora (Robusta coffee) PE=4 SV=1"	PREDICTED: putative phospholipid-transporting ATPase 4 [Nelumbo nucifera]
CSS0046581	CSS0046581.1	36.7016	13.3428	60.0604	4.50134	2.17035	4.56634e-05	0.0110874	Chr14	8394821	8405222	+	3009	CSS0046581	GO:0005230;GO:0006810;GO:0016020;GO:0044699	K05387	-	Receptor family ligand binding region	Glutamate receptor {ECO:0000256|PIRNR:PIRNR037090} OS=Theobroma cacao (Cacao) PE=3 SV=1	Glutamate receptor 2.9 [Theobroma cacao]
CSS0032244	CSS0032244.1	1464.8	775.699	2153.91	2.77673	1.47339	4.58358e-05	0.0110874	Chr13	17088058	17092990	+	1551	CSS0032244	GO:0004674;GO:0005509;GO:0005524;GO:0006468	K13412	Signal transduction mechanisms	Protein kinase domain	Calcium-dependent protein kinase 8 {ECO:0000313|EMBL:ADO79931.1} OS=Nicotiana tabacum (Common tobacco) PE=2 SV=1	PREDICTED: calcium-dependent protein kinase 32-like [Nicotiana tomentosiformis]
CSS0019249	CSS0019249.1	578.578	258.965	898.191	3.46839	1.79427	4.71135e-05	0.0113262	Chr2	204079789	204084799	-	735	CSS0019249	GO:0003677;GO:0003700;GO:0006355;GO:0046983	-	-	Helix-loop-helix DNA-binding domain	Putative uncharacterized protein {ECO:0000313|EMBL:CBI17910.3} OS=Vitis vinifera (Grape) PE=4 SV=1	PREDICTED: transcription factor bHLH35 [Prunus mume]
CSS0009924	CSS0009924.1	1905.12	1211.99	2598.26	2.1438	1.10017	4.88606e-05	0.0115834	Chr4	30775660	30780412	-	1974	CSS0009924	GO:0003849;GO:0009073;GO:0009423;GO:0009536;GO:0009611;GO:0009627;GO:0009805;GO:0016020;GO:0016829;GO:0033587;GO:0034976	K01626	-	Class-II DAHP synthetase family	Uncharacterized protein {ECO:0000313|EMBL:EMJ23236.1} OS=Prunus persica (Peach) PE=4 SV=1	"PREDICTED: phospho-2-dehydro-3-deoxyheptonate aldolase 1, chloroplastic-like [Pyrus x bretschneideri]"
CSS0032724	CSS0032724.1	2999.95	1914.64	4085.25	2.13369	1.09335	4.90219e-05	0.0115834	Contig822	65016	82942	-	3622	CSS0032724	GO:0005886	-	General function prediction only	Domain of unknown function DUF221	Putative uncharacterized protein {ECO:0000313|EMBL:CBI23200.3} OS=Vitis vinifera (Grape) PE=4 SV=1	PREDICTED: calcium permeable stress-gated cation channel 1 [Vitis vinifera]
CSS0001919	CSS0001919.1	242.291	42.206	442.375	10.4813	3.38975	4.96098e-05	0.0115834	Chr3	21688758	21691899	-	1973	CSS0001919	GO:0009416;GO:0009536;GO:0009733;GO:0010279;GO:0016023;GO:0032940	K14487	-	GH3 auxin-responsive promoter	Auxin-responsive GH3 family protein {ECO:0000313|EMBL:EOX98401.1} OS=Theobroma cacao (Cacao) PE=4 SV=1	PREDICTED: probable indole-3-acetic acid-amido synthetase GH3.1 [Sesamum indicum]
CSS0024937	CSS0024937.1	331.111	200.497	461.724	2.3029	1.20345	4.96334e-05	0.0115834	Chr4	44089139	44094338	-	1540	CSS0024937	GO:0016831;GO:0019752;GO:0030170	K01590	Amino acid transport and metabolism	Pyridoxal-dependent decarboxylase conserved domain	Histidine decarboxylase {ECO:0000313|EMBL:EXC19910.1} OS=Morus notabilis PE=3 SV=1	PREDICTED: serine decarboxylase-like [Sesamum indicum]
CSS0049754	CSS0049754.1	1304.72	524.565	2084.88	3.97449	1.99077	4.96709e-05	0.0115834	Chr7	12012306	12022686	-	2768	CSS0049754	GO:0008081;GO:0044238;GO:0044710;GO:0071704	-	Energy production and conversion	Glycerophosphoryl diester phosphodiesterase family	Uncharacterized protein {ECO:0000313|EMBL:ESR65730.1} OS=Citrus clementina PE=4 SV=1	PREDICTED: glycerophosphodiester phosphodiesterase GDPDL3-like [Sesamum indicum]
CSS0046431	CSS0046431.1	634.893	224.809	1044.98	4.64828	2.2167	5.1326e-05	0.0118982	Chr7	21051778	21063321	+	1509	CSS0046431	GO:0004143;GO:0007205;GO:0016310	K00901	-	Diacylglycerol kinase accessory domain	Diacylglycerol kinase 3 {ECO:0000313|EMBL:AIR71833.1} OS=Camellia oleifera PE=2 SV=1	diacylglycerol kinase 3 [Camellia oleifera]
CSS0001603	CSS0001603.1	13.7604	2.95552	24.5653	8.31165	3.05514	5.24e-05	0.0120753	Contig611	124800	131051	+	1335	CSS0001603	GO:0000023;GO:0015996;GO:0019252	-	-	Protein of unknown function (DUF760)	Putative uncharacterized protein {ECO:0000313|EMBL:CCB58584.1} OS=Vitis vinifera (Grape) PE=4 SV=1	PREDICTED: uncharacterized protein LOC100254161 [Vitis vinifera]
CSS0000178	CSS0000178.1	151.041	73.2857	228.797	3.12199	1.64247	5.32748e-05	0.0122046	Chr8	32375273	32377068	+	1743	CSS0000178	-	-	-	Domain of unknown function (DUF4220)	"Coffea canephora DH200=94 genomic scaffold, scaffold_120 {ECO:0000313|EMBL:CDP16262.1} OS=Coffea canephora (Robusta coffee) PE=4 SV=1"	unnamed protein product [Coffea canephora]
CSS0013693	CSS0013693.1	1099.3	695.302	1503.29	2.16207	1.11241	5.66525e-05	0.0128228	Chr2	52507818	52515886	+	1575	CSS0013693	GO:0004791;GO:0005759;GO:0005829;GO:0009846;GO:0009941;GO:0016049;GO:0019430;GO:0042964;GO:0045454;GO:0046686;GO:0048316;GO:0050660;GO:0055114	K00384	"Posttranslational modification, protein turnover, chaperones "	Pyridine nucleotide-disulphide oxidoreductase	Thioredoxin reductase {ECO:0000256|RuleBase:RU003881} OS=Eucalyptus grandis (Flooded gum) PE=3 SV=1	PREDICTED: thioredoxin reductase 1-like [Nelumbo nucifera]
CSS0048507	CSS0048507.1	1148.11	735.772	1560.45	2.12084	1.08463	5.72583e-05	0.0128228	Chr4	22900273	22902893	-	2490	CSS0048507	GO:0004252;GO:0006508;GO:0009505;GO:0042802;GO:0043086;GO:0048046;GO:0048359;GO:0080001	-	-	Subtilase family	Subtilisin-like protease {ECO:0000313|EMBL:CAA06999.1} OS=Solanum lycopersicum (Tomato) PE=2 SV=1	SBT1 protein precursor [Solanum lycopersicum]
CSS0018891	CSS0018891.1	433.393	269.329	597.457	2.21831	1.14946	5.72902e-05	0.0128228	Chr13	64931141	64932030	-	890	CSS0018891	GO:0005886;GO:0009834;GO:0031225	-	-	Fasciclin domain	Uncharacterized protein {ECO:0000313|EnsemblPlants:Solyc06g075220.1.1} OS=Solanum lycopersicum (Tomato) PE=4 SV=1	PREDICTED: fasciclin-like arabinogalactan protein 11 [Solanum lycopersicum]
CSS0005436	CSS0005436.1	89.4631	48.8095	130.117	2.66581	1.41457	5.97646e-05	0.0133002	Chr14	80396990	80399758	-	2769	CSS0005436	GO:0000166;GO:0004672;GO:0016310	-	-	Protein kinase domain	Serine/threonine-protein kinase {ECO:0000256|PIRNR:PIRNR000641} OS=Theobroma cacao (Cacao) PE=3 SV=1	Receptor-like protein kinase 1 [Theobroma cacao]
CSS0030904	CSS0030904.1	1564.04	998.071	2130.01	2.13413	1.09365	6.59837e-05	0.0146008	Chr4	182733453	182739045	+	1647	CSS0030904	GO:0005507;GO:0009834;GO:0046274;GO:0048046;GO:0052716;GO:0055114	K05909	"Secondary metabolites biosynthesis, transport and catabolism "	Multicopper oxidase	Laccase {ECO:0000256|RuleBase:RU361119} OS=Theobroma cacao (Cacao) PE=3 SV=1	PREDICTED: laccase-4-like [Nicotiana sylvestris]
CSS0025785	CSS0025785.1	13192.7	8544.76	17840.7	2.08791	1.06206	6.80644e-05	0.014861	Chr2	211960802	211967050	-	3110	CSS0025785	GO:0005985;GO:0009058;GO:0016157	K00695	Cell wall/membrane/envelope biogenesis	Sucrose synthase	Sucrose synthase 1 {ECO:0000313|EMBL:AHL29281.1} OS=Camellia sinensis (Tea) PE=2 SV=1	sucrose synthase 1 [Camellia sinensis]
CSS0006030	CSS0006030.1	436.204	248.558	623.849	2.50987	1.32761	6.8066e-05	0.014861	Chr11	4172564	4174583	-	1581	CSS0006030	-	K13508	-	Acyltransferase	Uncharacterized protein {ECO:0000313|EMBL:EEE80800.2} OS=Populus trichocarpa (Western balsam poplar) PE=4 SV=2	hypothetical protein POPTR_0002s19350g [Populus trichocarpa]
CSS0020892	CSS0020892.1	386.264	240.745	531.783	2.20891	1.14333	6.86318e-05	0.014861	Chr4	173101715	173105092	+	1480	CSS0020892	GO:0005886;GO:0010044	K02069	-	Uncharacterised protein family (UPF0014)	Aluminum sensitive 3 {ECO:0000313|EMBL:EOY07665.1} OS=Theobroma cacao (Cacao) PE=4 SV=1	Aluminum sensitive 3 [Theobroma cacao]
CSS0039476	CSS0039476.1	124.379	55.6965	193.062	3.46632	1.79341	6.8686e-05	0.014861	Contig749	180254	184178	+	2097	CSS0039476	GO:0006782;GO:0008883;GO:0009507;GO:0015995;GO:0050661;GO:0055114	K02492	-	"Glutamyl-tRNAGlu reductase, N-terminal domain"	Glutamyl-tRNA reductase {ECO:0000256|RuleBase:RU000584} OS=Camellia sinensis (Tea) PE=2 SV=1	glutamyl-tRNA reductase [Camellia sinensis]
CSS0031175	CSS0031175.1	206.491	90.6838	322.298	3.55409	1.82948	6.93634e-05	0.0149246	Chr8	73625818	73629674	+	1465	CSS0031175	GO:0006629;GO:0016788	-	-	GDSL-like Lipase/Acylhydrolase	Putative uncharacterized protein {ECO:0000313|EMBL:CBI30765.3} OS=Vitis vinifera (Grape) PE=4 SV=1	PREDICTED: GDSL esterase/lipase At5g45670 [Vitis vinifera]
CSS0044598	CSS0044598.1	50.5269	24.786	76.2678	3.07705	1.62155	7.11449e-05	0.0151407	Chr4	94801596	94803958	+	1836	CSS0044598	GO:0004672;GO:0005524;GO:0006468;GO:0016021;GO:0016491;GO:0055114	-	-	Protein kinase domain	Uncharacterized protein {ECO:0000313|EMBL:EMJ02939.1} OS=Prunus persica (Peach) PE=4 SV=1	hypothetical protein PRUPE_ppa002237mg [Prunus persica]
CSS0002137	CSS0002137.1	73.0845	39.268	106.901	2.72234	1.44485	7.32414e-05	0.0155021	Chr8	109360134	109361336	+	1203	CSS0002137	-	-	-	Membrane bound O-acyl transferase family	"Acyl-CoA sterol acyl transferase 1, putative {ECO:0000313|EMBL:EOX96587.1} OS=Theobroma cacao (Cacao) PE=4 SV=1"	PREDICTED: acyl-CoA-sterol O-acyltransferase 1-like [Malus domestica]
CSS0013833	CSS0013833.1	177.916	107.471	248.36	2.31095	1.20848	7.87273e-05	0.0165732	Chr1	17186557	17195360	-	1979	CSS0013833	GO:0051753	K13680	-	Glycosyltransferase like family 2	Uncharacterized protein {ECO:0000313|EMBL:KDP45030.1} OS=Jatropha curcas (Barbados nut) PE=4 SV=1	hypothetical protein JCGZ_01530 [Jatropha curcas]
CSS0016868	CSS0016868.1	1104.55	711.392	1497.71	2.10532	1.07404	7.92466e-05	0.0165928	Chr11	5774914	5779663	-	2772	CSS0016868	GO:0004806;GO:0006629	-	-	Lipase (class 3)	Uncharacterized protein {ECO:0000313|EMBL:KDO87041.1} OS=Citrus sinensis (Sweet orange) PE=4 SV=1	hypothetical protein CICLE_v10018997mg [Citrus clementina]
CSS0022603	CSS0022603.1	342.531	212.269	472.794	2.22734	1.15532	8.17756e-05	0.0170307	Contig140	155651	157280	+	1630	CSS0022603	GO:0004190;GO:0006508	-	"Posttranslational modification, protein turnover, chaperones "	Xylanase inhibitor N-terminal	Uncharacterized protein {ECO:0000313|EMBL:KCW62430.1} OS=Eucalyptus grandis (Flooded gum) PE=3 SV=1	PREDICTED: aspartic proteinase nepenthesin-1 [Eucalyptus grandis]
CSS0043045	CSS0043045.1	38.2143	17.8883	58.5403	3.27254	1.71041	8.27865e-05	0.0171496	Chr12	17977244	17982432	-	3408	CSS0043045	GO:0016301	-	-	Leucine Rich repeats (2 copies)	Uncharacterized protein {ECO:0000313|EnsemblPlants:PGSC0003DMT400066706} OS=Solanum tuberosum (Potato) PE=3 SV=1	PREDICTED: probable receptor protein kinase TMK1-like [Solanum tuberosum]
CSS0013474	CSS0013474.1	778.709	497.078	1060.34	2.13314	1.09298	8.48983e-05	0.017494	Chr5	15055872	15061154	-	2005	CSS0013474	GO:0004683;GO:0005509;GO:0005524;GO:0006468	K13412	Signal transduction mechanisms	Protein kinase domain	Uncharacterized protein {ECO:0000313|EMBL:EMJ15093.1} OS=Prunus persica (Peach) PE=4 SV=1	PREDICTED: calcium-dependent protein kinase 9-like [Fragaria vesca subsp. vesca]
CSS0037963	CSS0037963.1	308.206	192.625	423.786	2.20006	1.13754	8.57508e-05	0.0175767	Chr3	183785065	183786147	+	834	CSS0037963	GO:0046983	-	-	bHLH-MYC and R2R3-MYB transcription factors N-terminal	Basic helix-loop-helix family protein {ECO:0000313|EMBL:EEE98537.1} OS=Populus trichocarpa (Western balsam poplar) PE=4 SV=1	basic helix-loop-helix family protein [Populus trichocarpa]
CSS0030361	CSS0030361.1	53.0505	26.5583	79.5427	2.99502	1.58256	8.66146e-05	0.0175797	Chr7	118065708	118068672	+	1338	CSS0030361	GO:0003824;GO:0005524;GO:0005674;GO:0006367;GO:0006612;GO:0006944;GO:0009414;GO:0009611;GO:0009723;GO:0009733;GO:0009738;GO:0009753;GO:0009805;GO:0010363;GO:0030968;GO:0035556;GO:0042538;GO:0043069	-	-	-	Uncharacterized protein {ECO:0000313|EMBL:EEE89393.2} OS=Populus trichocarpa (Western balsam poplar) PE=4 SV=2	PREDICTED: uncharacterized protein LOC105166618 [Sesamum indicum]
CSS0008177	CSS0008177.1	472.781	296.239	649.323	2.19189	1.13217	8.66683e-05	0.0175797	Chr5	57288116	57291257	+	1483	CSS0008177	GO:0016020;GO:0031347;GO:0045087;GO:0050794;GO:0051707;GO:0051716	-	Signal transduction mechanisms	Protein of unknown function (DUF568)	Putative membrane protein {ECO:0000313|EMBL:CAC37356.1} OS=Solanum tuberosum (Potato) PE=2 SV=1	PREDICTED: cytochrome b561 and DOMON domain-containing protein At5g47530-like [Nicotiana sylvestris]
CSS0041432	CSS0041432.1	907.333	578.74	1235.93	2.13555	1.09461	8.85655e-05	0.0178714	Chr12	2638520	2642902	-	1593	CSS0041432	-	-	"Intracellular trafficking, secretion, and vesicular transport "	Endomembrane protein 70	Uncharacterized protein {ECO:0000313|EMBL:EMJ26814.1} OS=Prunus persica (Peach) PE=4 SV=1	PREDICTED: putative phagocytic receptor 1b [Prunus mume]
CSS0024285	CSS0024285.1	490.178	308.683	671.673	2.17593	1.12163	9.14346e-05	0.0183553	Chr7	182767031	182767746	+	716	CSS0024285	GO:0009733	K14488	-	Auxin responsive protein	SAUR family protein {ECO:0000313|EMBL:EOY23675.1} OS=Theobroma cacao (Cacao) PE=4 SV=1	SAUR family protein [Theobroma cacao]
CSS0037627	CSS0037627.1	3187.44	2060.63	4314.24	2.09365	1.06602	9.46945e-05	0.0188157	Chr5	46601533	46604971	+	3166	CSS0037627	GO:0000166;GO:0005829;GO:0008460;GO:0008831;GO:0009506;GO:0009744;GO:0010224;GO:0010253;GO:0010280;GO:0010315;GO:0045226;GO:0050377;GO:0050662;GO:0051555	K12450	Carbohydrate transport and metabolism	NAD dependent epimerase/dehydratase family	Putative uncharacterized protein {ECO:0000313|EMBL:CCB46191.1} OS=Vitis vinifera (Grape) PE=4 SV=1	"PREDICTED: trifunctional UDP-glucose 4,6-dehydratase/UDP-4-keto-6-deoxy-D-glucose 3,5-epimerase/UDP-4-keto-L-rhamnose-reductase RHM1 [Vitis vinifera]"
CSS0045994	CSS0045994.1	29.7529	12.8701	46.6356	3.62358	1.85741	0.000101716	0.0200135	Chr12	145761660	145762467	+	808	CSS0045994	-	-	-	C2 domain	Putative uncharacterized protein {ECO:0000313|EMBL:CAN82266.1} OS=Vitis vinifera (Grape) PE=4 SV=1	PREDICTED: BON1-associated protein 2-like [Vitis vinifera]
CSS0018980	CSS0018980.1	209.748	84.9044	334.592	3.94081	1.97849	0.000101751	0.0200135	Chr12	131931451	131937767	+	1804	CSS0018980	GO:0000287;GO:0004749;GO:0009156;GO:0009165;GO:0016301;GO:0016310	K00948	-	N-terminal domain of ribose phosphate pyrophosphokinase	Phosphoribosyltransferase family protein {ECO:0000313|EMBL:EOY24069.1} OS=Theobroma cacao (Cacao) PE=3 SV=1	Phosphoribosyltransferase family protein [Theobroma cacao]
CSS0047443	CSS0047443.1	300.081	188.543	411.619	2.18316	1.12642	0.000103345	0.0202249	Chr4	144210954	144215432	-	1841	CSS0047443	GO:0004842;GO:0008270;GO:0042742;GO:0051865	-	-	Ankyrin repeats (3 copies)	Putative E3 ubiquitin-protein ligase XBAT31 {ECO:0000313|EMBL:EXC10636.1} OS=Morus notabilis PE=4 SV=1	PREDICTED: putative E3 ubiquitin-protein ligase XBAT31 [Vitis vinifera]
CSS0000168	CSS0000168.1	456.651	165.481	747.821	4.51907	2.17602	0.000106994	0.0208345	Chr9	6265888	6270298	+	2570	CSS0000168	GO:0005794;GO:0010215;GO:0016049;GO:0046658	-	-	COBRA-like protein	COBRA-like protein-7 {ECO:0000313|EMBL:EOY06641.1} OS=Theobroma cacao (Cacao) PE=4 SV=1	COBRA-like protein 7 [Gossypium arboreum]
CSS0007898	CSS0007898.1	960.234	498.189	1422.28	2.8549	1.51344	0.000109561	0.0212281	Chr2	78663583	78671026	+	2844	CSS0007898	GO:0005524;GO:0006200;GO:0016887	-	-	ABC-2 family transporter protein	"Coffea canephora DH200=94 genomic scaffold, scaffold_63 {ECO:0000313|EMBL:CDP12365.1} OS=Coffea canephora (Robusta coffee) PE=3 SV=1"	PREDICTED: ABC transporter A family member 2-like isoform X1 [Nelumbo nucifera]
CSS0040899	CSS0040899.1	292.229	183.878	400.581	2.17851	1.12334	0.000116375	0.0223549	Chr3	159810855	159815367	+	2586	CSS0040899	GO:0004674;GO:0005524;GO:0006468;GO:0007169;GO:0010075;GO:0016021	-	-	Protein tyrosine kinase	Putative uncharacterized protein {ECO:0000313|EMBL:CCB61398.1} OS=Vitis vinifera (Grape) PE=4 SV=1	PREDICTED: protein NSP-INTERACTING KINASE 3 [Vitis vinifera]
CSS0025867	CSS0025867.1	312.494	123.451	501.537	4.06263	2.02241	0.000116525	0.0223549	Chr6	161319768	161326202	+	1650	CSS0025867	GO:0009814;GO:0044237;GO:0050794;GO:0051716	-	-	Calmodulin binding protein-like	Putative uncharacterized protein {ECO:0000313|EMBL:CAN82842.1} OS=Vitis vinifera (Grape) PE=4 SV=1	PREDICTED: uncharacterized protein LOC104605135 isoform X2 [Nelumbo nucifera]
CSS0035375	CSS0035375.1	21.4053	7.99571	34.815	4.35421	2.12241	0.000118627	0.0226466	Chr8	140021909	140032245	+	2259	CSS0035375	GO:0008152;GO:0016866	K15813	Lipid transport and metabolism	Prenyltransferase and squalene oxidase repeat	"Coffea canephora DH200=94 genomic scaffold, scaffold_68 {ECO:0000313|EMBL:CDP12624.1} OS=Coffea canephora (Robusta coffee) PE=4 SV=1"	PREDICTED: dammarenediol II synthase-like [Sesamum indicum]
CSS0018742	CSS0018742.1	926.502	566.245	1286.76	2.27244	1.18424	0.00013073	0.0247149	Chr6	10701538	10705117	+	1403	CSS0018742	-	-	-	RCD1-SRO-TAF4 (RST) plant domain	Putative uncharacterized protein {ECO:0000313|EMBL:CCB51780.1} OS=Vitis vinifera (Grape) PE=4 SV=1	PREDICTED: probable inactive poly [ADP-ribose] polymerase SRO2 [Prunus mume]
CSS0024883	CSS0024883.1	112.87	66.4892	159.25	2.39513	1.2601	0.0001373	0.0258316	Chr9	4180771	4181633	-	740	CSS0024883	GO:0003677;GO:0006355;GO:0006865;GO:0006952	-	-	WRKY DNA -binding domain	"WRKY DNA-binding protein 48, putative isoform 1 {ECO:0000313|EMBL:EOY06768.1} OS=Theobroma cacao (Cacao) PE=4 SV=1"	"WRKY DNA-binding protein 48, putative isoform 1 [Theobroma cacao] "
CSS0016307	CSS0016307.1	270.751	134.586	406.916	3.02347	1.59621	0.000141192	0.0264363	Chr1	188646862	188649784	-	1575	CSS0016307	GO:0004601;GO:0006979;GO:0020037;GO:0046872;GO:0055114	K00430	-	Peroxidase	Putative uncharacterized protein {ECO:0000313|EMBL:CCB57755.1} OS=Vitis vinifera (Grape) PE=3 SV=1	PREDICTED: peroxidase 73 [Vitis vinifera]
CSS0022617	CSS0022617.1	103.677	35.3017	172.053	4.87379	2.28504	0.000160682	0.0299414	Chr11	43743293	43751661	+	4347	CSS0022617	GO:0005524;GO:0006200;GO:0016020;GO:0016887	-	"Secondary metabolites biosynthesis, transport and catabolism "	ABC-2 type transporter	Putative uncharacterized protein {ECO:0000313|EMBL:CCB44174.1} OS=Vitis vinifera (Grape) PE=4 SV=1	PREDICTED: pleiotropic drug resistance protein 2-like [Sesamum indicum]
CSS0042435	CSS0042435.1	728.511	455.795	1001.23	2.19666	1.13531	0.000163084	0.0302444	Chr13	101797753	101800622	-	2255	CSS0042435	GO:0005524;GO:0006200;GO:0008559;GO:0015415;GO:0016021;GO:0055085	K05658	"Secondary metabolites biosynthesis, transport and catabolism "	ABC transporter transmembrane region	Putative uncharacterized protein {ECO:0000313|EMBL:CCB60077.1} OS=Vitis vinifera (Grape) PE=3 SV=1	PREDICTED: ABC transporter B family member 21-like [Populus euphratica]
CSS0012856	CSS0012856.1	94.3296	48.5035	140.156	2.8896	1.53087	0.000171288	0.0316153	Chr8	62904952	62907370	+	1543	CSS0012856	GO:0005506;GO:0009055;GO:0020037;GO:0050593;GO:0055114	-	"Secondary metabolites biosynthesis, transport and catabolism "	Cytochrome P450	Uncharacterized protein {ECO:0000313|EMBL:EEE84384.2} OS=Populus trichocarpa (Western balsam poplar) PE=3 SV=2	hypothetical protein POPTR_0001s08320g [Populus trichocarpa]
CSS0009434	CSS0009434.1	285.315	167.279	403.35	2.41125	1.26978	0.000179745	0.0330149	Contig1141	203190	205018	-	1829	CSS0009434	GO:0005506;GO:0006633;GO:0006665;GO:0016021;GO:0016717;GO:0020037;GO:0022900	K13076	Lipid transport and metabolism	Fatty acid desaturase	Delta-8 sphingolipid desaturase {ECO:0000313|EMBL:ADC34632.1} OS=Primula auricula PE=2 SV=1	PREDICTED: delta(8)-fatty-acid desaturase [Sesamum indicum]
CSS0027700	CSS0027700.1	1617.71	1070.71	2164.71	2.02176	1.01561	0.000180567	0.0330149	Chr6	61499576	61506553	-	2667	CSS0027700	GO:0005242;GO:0005886;GO:0006826;GO:0007155;GO:0009414;GO:0009651;GO:0010014;GO:0010090;GO:0010106;GO:0010107;GO:0010167;GO:0015706;GO:0016021;GO:0030551;GO:0042802;GO:0045010;GO:0045595;GO:0048767;GO:0071555;GO:0090333	-	-	Ankyrin repeats (3 copies)	Putative uncharacterized protein {ECO:0000313|EMBL:CBI28150.3} OS=Vitis vinifera (Grape) PE=4 SV=1	PREDICTED: potassium channel AKT1-like isoform X1 [Vitis vinifera]
CSS0031832	CSS0031832.1	71.6974	40.3957	102.999	2.54976	1.35036	0.00018599	0.0336902	Chr2	66393553	66394493	-	909	CSS0031832	GO:0006839;GO:0016021;GO:0031966	K15104	Energy production and conversion	Mitochondrial carrier protein	Uncharacterized protein {ECO:0000313|EMBL:KDP29751.1} OS=Jatropha curcas (Barbados nut) PE=3 SV=1	hypothetical protein JCGZ_18686 [Jatropha curcas]
CSS0027914	CSS0027914.1	1591.41	1054.21	2128.62	2.01917	1.01376	0.000186898	0.0336979	Chr3	178378400	178382951	+	847	CSS0027914	GO:0004842;GO:0005634;GO:0005737;GO:0005886;GO:0006511;GO:0016567	K06689	"Posttranslational modification, protein turnover, chaperones "	Ubiquitin-conjugating enzyme	Uncharacterized protein {ECO:0000313|EMBL:AFK41154.1} OS=Lotus japonicus (Lotus corniculatus var. japonicus) PE=2 SV=1	PREDICTED: ubiquitin-conjugating enzyme E2 28-like isoform 1 [Glycine max]
CSS0017692	CSS0017692.1	218.859	136.901	300.817	2.19734	1.13576	0.000188503	0.0338306	Chr1	23228419	23231277	+	1293	CSS0017692	GO:0003824;GO:0005524;GO:0005674;GO:0006367;GO:0006612;GO:0006944;GO:0009414;GO:0009611;GO:0009723;GO:0009733;GO:0009738;GO:0009753;GO:0009805;GO:0010363;GO:0030968;GO:0035556;GO:0042538;GO:0043069	-	-	-	Putative uncharacterized protein {ECO:0000313|EMBL:CBI31489.3} OS=Vitis vinifera (Grape) PE=4 SV=1	PREDICTED: uncharacterized protein LOC100259846 [Vitis vinifera]
CSS0020847	CSS0020847.1	29.3795	13.2793	45.4798	3.42487	1.77605	0.000197237	0.0352358	Chr10	104314689	104318292	-	636	CSS0020847	GO:0004089;GO:0006730;GO:0008270	K01674	General function prediction only	Eukaryotic-type carbonic anhydrase	Uncharacterized protein {ECO:0000313|EMBL:EXB75896.1} OS=Morus notabilis PE=4 SV=1	hypothetical protein L484_022573 [Morus notabilis]
CSS0012259	CSS0012259.1	197.3	122.642	271.958	2.21749	1.14893	0.000207966	0.0369829	Chr2	67465407	67468627	-	1836	CSS0012259	-	-	General function prediction only	-	"Binding protein, putative isoform 2 {ECO:0000313|EMBL:EOY21374.1} OS=Theobroma cacao (Cacao) PE=4 SV=1"	"Binding protein, putative isoform 2 [Theobroma cacao] "
CSS0002330	CSS0002330.1	349.206	202.569	495.843	2.44778	1.29147	0.000210856	0.0372445	Chr2	38073478	38081893	+	2686	CSS0002330	GO:0004674;GO:0005524;GO:0006468;GO:0016491	-	Signal transduction mechanisms	Protein kinase domain	Uncharacterized protein {ECO:0000313|EMBL:ESR39030.1} OS=Citrus clementina PE=3 SV=1	PREDICTED: wall-associated receptor kinase-like 14 [Nicotiana sylvestris]
CSS0004214	CSS0004214.1	1023.83	677.538	1370.13	2.02222	1.01594	0.00021135	0.0372445	Contig455	211915	213579	-	1665	CSS0004214	GO:0004190;GO:0006508	-	"Posttranslational modification, protein turnover, chaperones "	Xylanase inhibitor N-terminal	Uncharacterized protein {ECO:0000313|EMBL:EYU32252.1} OS=Erythranthe guttata (Yellow monkey flower) PE=4 SV=1	PREDICTED: protein ASPARTIC PROTEASE IN GUARD CELL 2 [Sesamum indicum]
CSS0014022	CSS0014022.1	112.005	66.925	157.084	2.34717	1.23092	0.000217603	0.0381737	Chr3	12978482	12980941	+	1935	CSS0014022	-	-	-	Protein of unknown function (DUF677)	UPF0496 protein {ECO:0000313|EMBL:EOX98558.1} OS=Theobroma cacao (Cacao) PE=4 SV=1	PREDICTED: UPF0496 protein At4g34320-like [Populus euphratica]
CSS0035921	CSS0035921.1	478.772	311.874	645.67	2.07029	1.04983	0.000223717	0.0388958	Chr1	43711550	43714489	+	2134	CSS0035921	GO:0005507;GO:0046274;GO:0048046;GO:0052716;GO:0055114	K05909	"Secondary metabolites biosynthesis, transport and catabolism "	Multicopper oxidase	Laccase {ECO:0000256|RuleBase:RU361119} OS=Vitis vinifera (Grape) PE=3 SV=1	PREDICTED: laccase-12-like [Nicotiana tomentosiformis]
CSS0013072	CSS0013072.1	99.8813	45.0759	154.687	3.43169	1.77892	0.000224745	0.0389008	Chr12	109706575	109708359	-	1658	CSS0013072	-	-	General function prediction only	Ankyrin repeats (3 copies)	Uncharacterized protein {ECO:0000313|EnsemblPlants:Solyc08g062330.2.1} OS=Solanum lycopersicum (Tomato) PE=4 SV=1	PREDICTED: ankyrin repeat-containing protein At3g12360-like [Solanum tuberosum]
CSS0011908	CSS0011908.1	867.397	573.755	1161.04	2.02358	1.01691	0.000229217	0.0394994	Chr14	10159829	10163019	-	1794	CSS0011908	-	-	General function prediction only	Ankyrin repeats (3 copies)	Uncharacterized protein {ECO:0000313|EnsemblPlants:Solyc08g062330.2.1} OS=Solanum lycopersicum (Tomato) PE=4 SV=1	PREDICTED: ankyrin repeat-containing protein At5g02620-like [Nicotiana tomentosiformis]
CSS0035357	CSS0035357.1	281.994	180.025	383.963	2.13282	1.09277	0.000232142	0.0398272	Chr6	39749694	39755881	+	1616	CSS0035357	GO:0000186;GO:0004709;GO:0004713;GO:0005524	K04733	Signal transduction mechanisms	Protein kinase domain	Putative uncharacterized protein {ECO:0000313|EMBL:CBI26866.3} OS=Vitis vinifera (Grape) PE=4 SV=1	PREDICTED: cysteine-rich receptor-like protein kinase 10 [Vitis vinifera]
CSS0042466	CSS0042466.1	1157.67	585.462	1729.89	2.95474	1.56303	0.000248966	0.0425263	Chr11	88397224	88402326	-	4053	CSS0042466	GO:0000902;GO:0006858;GO:0006897;GO:0016020;GO:0016049;GO:0042626;GO:0048193	K20069	Function unknown	Protein of unknown function (DUF1681)	"Coffea canephora DH200=94 genomic scaffold, scaffold_11 {ECO:0000313|EMBL:CDP03757.1} OS=Coffea canephora (Robusta coffee) PE=4 SV=1"	unnamed protein product [Coffea canephora]
CSS0014840	CSS0014840.1	923.897	612.941	1234.85	2.01464	1.01052	0.000250769	0.0426471	Chr8	156000970	156009497	+	3579	CSS0014840	GO:0000303;GO:0005507;GO:0005524;GO:0005768;GO:0005794;GO:0005802;GO:0006487;GO:0006754;GO:0008219;GO:0009863;GO:0009873;GO:0010119;GO:0016021;GO:0035434;GO:0043682	K17686	Inorganic ion transport and metabolism	haloacid dehalogenase-like hydrolase	Putative uncharacterized protein {ECO:0000313|EMBL:CAN69730.1} OS=Vitis vinifera (Grape) PE=3 SV=1	PREDICTED: copper-transporting ATPase RAN1 [Vitis vinifera]
CSS0047466	CSS0047466.1	196.031	122.134	269.929	2.21011	1.14412	0.000254169	0.0430375	Chr12	130171027	130173562	+	2536	CSS0047466	GO:0032440;GO:0046983;GO:0055114	K13422	-	bHLH-MYC and R2R3-MYB transcription factors N-terminal	Putative uncharacterized protein {ECO:0000313|EMBL:CCB57900.1} OS=Vitis vinifera (Grape) PE=4 SV=1	PREDICTED: transcription factor MYC2-like [Vitis vinifera]
CSS0029054	CSS0029054.1	491.663	320.789	662.537	2.06534	1.04638	0.000256755	0.0432871	Chr6	58650981	58653181	+	2201	CSS0029054	GO:0005545;GO:0030118;GO:0030276;GO:0048268	K20043	-	ANTH domain	"Coffea canephora DH200=94 genomic scaffold, scaffold_45 {ECO:0000313|EMBL:CDP10437.1} OS=Coffea canephora (Robusta coffee) PE=4 SV=1"	unnamed protein product [Coffea canephora]
CSS0016274	CSS0016274.1	1111.57	739.225	1483.92	2.0074	1.00533	0.000265279	0.0445314	Contig653	4534	11326	-	3334	CSS0016274	GO:0008270;GO:0009834;GO:0010413;GO:0016021;UDP-forming) activity;Biological Process: cellulose biosynthetic process;Biological Process: defense response to bacterium;Biological Process: xylan biosynthetic process;Biological Process: defense response to fungus;	K10999	-	Cellulose synthase	Cellulose synthase {ECO:0000256|RuleBase:RU361116} OS=Betula luminifera PE=2 SV=1	cellulose synthase [Betula luminifera]
CSS0012415	CSS0012415.1	149.379	92.0729	206.685	2.2448	1.16659	0.000267776	0.0447577	Chr3	130185416	130193563	+	1104	CSS0012415	GO:0004851;GO:0006567;GO:0019354;GO:0032259;GO:0043115;GO:0055114	-	Coenzyme transport and metabolism	Tetrapyrrole (Corrin/Porphyrin) Methylases	Uncharacterized protein {ECO:0000313|EnsemblPlants:PGSC0003DMT400065013} OS=Solanum tuberosum (Potato) PE=3 SV=1	PREDICTED: uroporphyrinogen-III C-methyltransferase-like [Solanum tuberosum]
CSS0033636	CSS0033636.1	4.48772	0	8.97544	Inf	Inf	0.000271331	0.0451581	Chr8	23335819	23338597	-	951	CSS0033636	-	K04733	-	Salt stress response/antifungal	Uncharacterized protein {ECO:0000313|EMBL:KCW75001.1} OS=Eucalyptus grandis (Flooded gum) PE=3 SV=1	hypothetical protein EUGRSUZ_E03762 [Eucalyptus grandis]
CSS0023891	CSS0023891.1	40.0558	0.62188	79.4898	127.822	6.99799	0.00027513	0.0454022	Chr2	34741392	34742162	+	771	CSS0023891	-	-	-	AP2 domain	Uncharacterized protein {ECO:0000313|EMBL:KCW55217.1} OS=Eucalyptus grandis (Flooded gum) PE=4 SV=1	PREDICTED: ethylene-responsive transcription factor ERF109-like [Populus euphratica]
CSS0015542	CSS0015542.1	135.475	83.1563	187.793	2.25831	1.17525	0.000282111	0.0463578	Chr14	8993232	8993907	-	676	CSS0015542	GO:0006612;GO:0006944;GO:0010286;GO:0010363;GO:0030968;GO:0043069	-	-	-	Uncharacterized protein {ECO:0000313|EnsemblPlants:GLYMA14G17660.2} OS=Glycine max (Soybean) PE=4 SV=1	PREDICTED: uncharacterized protein LOC100813676 [Glycine max]
CSS0027985	CSS0027985.1	1471.27	980.751	1961.79	2.0003	1.00022	0.000288913	0.0470783	Chr2	78641307	78654026	-	3186	CSS0027985	GO:0005524;GO:0006200;GO:0016887	-	-	ABC transporter	"Coffea canephora DH200=94 genomic scaffold, scaffold_63 {ECO:0000313|EMBL:CDP12363.1} OS=Coffea canephora (Robusta coffee) PE=3 SV=1"	unnamed protein product [Coffea canephora]
CSS0015390	CSS0015390.1	251.905	162.08	341.73	2.1084	1.07615	0.000315947	0.0508453	Chr6	147590851	147592055	+	1205	CSS0015390	GO:0005576;GO:0005794;GO:0010413;GO:0030775;GO:0045492	K18801	-	Polysaccharide biosynthesis	Uncharacterized protein {ECO:0000313|EMBL:KDO42443.1} OS=Citrus sinensis (Sweet orange) PE=4 SV=1	hypothetical protein CISIN_1g043166mg [Citrus sinensis]
CSS0006733	CSS0006733.1	901.544	506.729	1296.36	2.55829	1.35518	0.000318784	0.0510908	Chr10	87275337	87283022	+	4557	CSS0006733	GO:0004325;GO:0005739;GO:0006612;GO:0006783;GO:0006944;GO:0009536;GO:0009611;GO:0010363;GO:0019243;GO:0030968;GO:0043069;GO:0052542	K01772	Coenzyme transport and metabolism	Ferrochelatase	Ferrochelatase {ECO:0000256|RuleBase:RU000607} OS=Vitis vinifera (Grape) PE=3 SV=1	"PREDICTED: ferrochelatase-2, chloroplastic [Vitis vinifera] "
CSS0042219	CSS0042219.1	221.738	141.548	301.928	2.13304	1.09291	0.000326673	0.0517166	Contig1139	95500	105464	-	1854	CSS0042219	GO:0009624;GO:0016021	-	-	Triose-phosphate Transporter family	Uncharacterized protein {ECO:0000313|EnsemblPlants:GLYMA11G00210.1} OS=Glycine max (Soybean) PE=4 SV=1	PREDICTED: UDP-galactose transporter 2-like [Glycine max]
CSS0010257	CSS0010257.1	213.618	129.561	297.674	2.29756	1.2001	0.000332188	0.0521656	Contig986	177334	179008	+	1675	CSS0010257	GO:0006944;GO:0008168;GO:0032259;GO:0048193	-	-	Methyltransferase FkbM domain	Methyltransferases {ECO:0000313|EMBL:EOY07052.1} OS=Theobroma cacao (Cacao) PE=4 SV=1	PREDICTED: uncharacterized protein LOC104602499 [Nelumbo nucifera]
CSS0028409	CSS0028409.1	67.3343	38.5479	96.1207	2.49354	1.31819	0.000336386	0.0526126	Chr9	93566457	93567349	-	893	CSS0028409	-	-	-	Domain of unknown function (DUF296)	Putative uncharacterized protein {ECO:0000313|EMBL:CAN74013.1} OS=Vitis vinifera (Grape) PE=4 SV=1	PREDICTED: putative DNA-binding protein ESCAROLA [Vitis vinifera]
CSS0038272	CSS0038272.1	42.4074	21.1033	63.7115	3.01903	1.59408	0.000338514	0.0527337	Chr8	6086216	6087522	+	1307	CSS0038272	-	-	-	Membrane bound O-acyl transferase family	Uncharacterized protein {ECO:0000313|EnsemblPlants:Solyc11g012230.1.1} OS=Solanum lycopersicum (Tomato) PE=4 SV=1	PREDICTED: acyl-CoA-sterol O-acyltransferase 1-like [Nicotiana tomentosiformis]
CSS0022695	CSS0022695.1	128.484	75.6734	181.294	2.39574	1.26047	0.000354232	0.0545253	Chr8	159641629	159648170	-	1285	CSS0022695	GO:0005385;GO:0016021;GO:0032440;GO:0055114;GO:0071577	K14709	Inorganic ion transport and metabolism	ZIP Zinc transporter	Uncharacterized protein {ECO:0000313|EMBL:ESR43021.1} OS=Citrus clementina PE=4 SV=1	PREDICTED: zinc transporter 8-like [Nelumbo nucifera]
CSS0000803	CSS0000803.1	11.2804	2.34329	20.2174	8.62778	3.10899	0.000354716	0.0545253	Chr7	91262798	91263894	+	882	CSS0000803	GO:0004553;GO:0005618;GO:0006073;GO:0016762;GO:0048046	-	-	Glycosyl hydrolases family 16	Xyloglucan endotransglucosylase/hydrolase {ECO:0000256|RuleBase:RU361120} OS=Theobroma cacao (Cacao) PE=3 SV=1	PREDICTED: probable xyloglucan endotransglucosylase/hydrolase protein 23 [Nelumbo nucifera]
CSS0037114	CSS0037114.1	368.018	222.041	513.995	2.31486	1.21093	0.000355136	0.0545253	Chr9	102284191	102287265	-	1494	CSS0037114	GO:0004506;GO:0016021;GO:0050660;GO:0055114	K00511	Lipid transport and metabolism	Squalene epoxidase	Squalene monooxygenase isoform 1 {ECO:0000313|EMBL:EOY15642.1} OS=Theobroma cacao (Cacao) PE=4 SV=1	Squalene monooxygenase isoform 1 [Theobroma cacao]
CSS0019121	CSS0019121.1	560.713	372.174	749.253	2.01318	1.00948	0.000355853	0.0545253	Chr12	134506288	134508894	+	2607	CSS0019121	GO:0000166;GO:0004672;GO:0016310	-	-	Protein kinase domain	Uncharacterized protein {ECO:0000313|EMBL:ERP65543.1} OS=Populus trichocarpa (Western balsam poplar) PE=3 SV=1	hypothetical protein POPTR_0001s15360g [Populus trichocarpa]
CSS0038975	CSS0038975.1	312.581	136.475	488.686	3.58077	1.84027	0.000357015	0.0545253	Chr1	218985945	218987610	-	1597	CSS0038975	GO:0005524;GO:0017111	-	"Posttranslational modification, protein turnover, chaperones "	Domain associated at C-terminal with AAA	Putative uncharacterized protein {ECO:0000313|EMBL:CCB58561.1} OS=Vitis vinifera (Grape) PE=3 SV=1	PREDICTED: uncharacterized protein LOC100250791 [Vitis vinifera]
CSS0044419	CSS0044419.1	137.336	85.218	189.453	2.22316	1.15261	0.000363169	0.0552485	Chr2	168974286	168980152	+	2877	CSS0044419	-	-	General function prediction only	Leucine Rich repeats (2 copies)	"Receptor like protein 53, putative {ECO:0000313|EMBL:EOY13853.1} OS=Theobroma cacao (Cacao) PE=4 SV=1"	PREDICTED: receptor-like protein 12 [Vitis vinifera]
CSS0022755	CSS0022755.1	85.6381	45.4962	125.78	2.76463	1.46709	0.000369899	0.0560533	Chr10	34380010	34382395	-	1683	CSS0022755	GO:0006950	K19476	Cytoskeleton	Regulator of Vps4 activity in the MVB pathway	Putative uncharacterized protein {ECO:0000313|EMBL:CCB50927.1} OS=Vitis vinifera (Grape) PE=4 SV=1	PREDICTED: uncharacterized protein LOC105156397 [Sesamum indicum]
CSS0019068	CSS0019068.1	336.852	36.0894	637.614	17.6676	4.14303	0.000372342	0.0562048	Chr5	167111526	167114063	-	1023	CSS0019068	-	-	-	-	"Basic helix-loop-helix DNA-binding superfamily protein, putative {ECO:0000313|EMBL:EOY05904.1} OS=Theobroma cacao (Cacao) PE=4 SV=1"	"Basic helix-loop-helix DNA-binding superfamily protein, putative [Theobroma cacao] "
CSS0050203	CSS0050203.1	80.6765	40.1831	121.17	3.01545	1.59237	0.000377034	0.0566933	Chr7	16757414	16775538	+	3195	CSS0050203	GO:0032550;GO:0032559;GO:0043168	K13459	Signal transduction mechanisms	NB-ARC domain	Putative uncharacterized protein {ECO:0000313|EMBL:CCB46474.1} OS=Vitis vinifera (Grape) PE=4 SV=1	PREDICTED: disease resistance protein At4g27190-like isoform X1 [Vitis vinifera]
CSS0000223	CSS0000223.1	49.1167	17.6186	80.6148	4.57555	2.19394	0.000378817	0.0567424	Chr8	122548703	122554096	+	2036	CSS0000223	GO:0000287;GO:0008152;GO:0010333;GO:0034007	-	-	"Terpene synthase family, metal binding domain"	Bifunctional terpenoid synthase {ECO:0000313|EMBL:AGX26045.1} OS=Camellia sinensis (Tea) PE=2 SV=1	bifunctional terpenoid synthase [Camellia sinensis]
CSS0016015	CSS0016015.1	327.893	190.214	465.572	2.44762	1.29138	0.000392432	0.0585566	Chr5	171615944	171618530	+	1165	CSS0016015	GO:0006351;GO:0009733;GO:0010468;GO:0080090;GO:2000112	K14484	-	AUX/IAA family	Auxin-responsive protein {ECO:0000256|RuleBase:RU004549} OS=Vitis vinifera (Grape) PE=3 SV=1	PREDICTED: auxin-induced protein 22D [Vitis vinifera]
CSS0000055	CSS0000055.1	120.562	74.7981	166.325	2.22365	1.15293	0.000398903	0.0590695	Chr13	65353565	65354426	+	862	CSS0000055	-	-	-	Senescence regulator	Uncharacterized protein {ECO:0000313|EMBL:KDP44049.1} OS=Jatropha curcas (Barbados nut) PE=4 SV=1	hypothetical protein JCGZ_05516 [Jatropha curcas]
CSS0042128	CSS0042128.1	594.299	202.434	986.164	4.87153	2.28438	0.000409294	0.0603786	Contig121	89149	91362	-	2076	CSS0042128	GO:0035251	-	-	UDP-glucoronosyl and UDP-glucosyl transferase	Uncharacterized protein {ECO:0000313|EMBL:EMJ02972.1} OS=Prunus persica (Peach) PE=4 SV=1	hypothetical protein PRUPE_ppa017305mg [Prunus persica]
CSS0012279	CSS0012279.1	9.99572	2.45122	17.5402	7.15572	2.8391	0.000427485	0.0620993	Chr13	101866851	101868066	-	1023	CSS0012279	GO:0004601;GO:0006979;GO:0020037;GO:0046872;GO:0055114	K00430	-	Peroxidase	Putative uncharacterized protein {ECO:0000313|EMBL:CCB61948.1} OS=Vitis vinifera (Grape) PE=3 SV=1	PREDICTED: peroxidase 5-like [Vitis vinifera]
CSS0029952	CSS0029952.1	122.708	75.362	170.054	2.25649	1.17408	0.00043013	0.0620993	Chr11	56945175	56947060	+	708	CSS0029952	GO:0005886;GO:0009834;GO:0031225	-	-	Fasciclin domain	Fasciclin-like arabinogalactan protein 1 {ECO:0000313|EMBL:ABV27472.1} OS=Gossypium hirsutum (Upland cotton) PE=2 SV=1	arabinogalactan protein 2 [Gossypium hirsutum]
CSS0028587	CSS0028587.1	25.9062	11.6503	40.1621	3.4473	1.78547	0.000430526	0.0620993	Chr11	43649807	43658357	+	4305	CSS0028587	GO:0005524;GO:0006200;GO:0016020;GO:0016887	-	"Secondary metabolites biosynthesis, transport and catabolism "	ABC-2 type transporter	Putative uncharacterized protein {ECO:0000313|EMBL:CCB44174.1} OS=Vitis vinifera (Grape) PE=4 SV=1	PREDICTED: pleiotropic drug resistance protein 2-like [Sesamum indicum]
CSS0035945	CSS0035945.1	60.892	32.6369	89.1472	2.73149	1.44969	0.000433361	0.0621037	Chr11	42904952	42908018	-	1440	CSS0035945	GO:0005506;GO:0009055;GO:0020037;GO:0055114;GO:0070330	-	-	Cytochrome P450	Uncharacterized protein {ECO:0000313|EMBL:EMJ06245.1} OS=Prunus persica (Peach) PE=3 SV=1	PREDICTED: cytochrome P450 94C1 [Prunus mume]
CSS0008031	CSS0008031.1	1063.55	687.564	1439.53	2.09367	1.06603	0.000433745	0.0621037	Chr2	44153926	44160723	-	2410	CSS0008031	GO:0004674;GO:0005509;GO:0005524;GO:0006468	K13412	Signal transduction mechanisms	Protein kinase domain	Uncharacterized protein {ECO:0000313|EMBL:EMJ05771.1} OS=Prunus persica (Peach) PE=4 SV=1	hypothetical protein PRUPE_ppa003676mg [Prunus persica]
CSS0014658	CSS0014658.1	34.9542	17.5654	52.343	2.97989	1.57526	0.000487514	0.068051	Chr14	100074358	100077426	-	3069	CSS0014658	-	-	General function prediction only	Leucine rich repeat	"Receptor like protein 6, putative {ECO:0000313|EMBL:EOY12096.1} OS=Theobroma cacao (Cacao) PE=4 SV=1"	PREDICTED: receptor-like protein 12 [Nicotiana tomentosiformis]
CSS0049255	CSS0049255.1	445.342	296.867	593.818	2.00029	1.00021	0.00050081	0.0695118	Contig1279	56525	61515	+	2028	CSS0049255	GO:0005509	-	Transcription	Endonuclease/Exonuclease/phosphatase family	"Coffea canephora DH200=94 genomic scaffold, scaffold_15 {ECO:0000313|EMBL:CDP04975.1} OS=Coffea canephora (Robusta coffee) PE=4 SV=1"	unnamed protein product [Coffea canephora]
CSS0006261	CSS0006261.1	187.084	122.244	251.925	2.06083	1.04323	0.000542043	0.0745932	Chr3	180867508	180869227	-	1720	CSS0006261	GO:0004190;GO:0006508	-	"Posttranslational modification, protein turnover, chaperones "	Xylanase inhibitor N-terminal	Uncharacterized protein {ECO:0000313|EMBL:EYU32252.1} OS=Erythranthe guttata (Yellow monkey flower) PE=4 SV=1	PREDICTED: protein ASPARTIC PROTEASE IN GUARD CELL 2 [Sesamum indicum]
CSS0011983	CSS0011983.1	4203.4	2400.92	6005.88	2.50149	1.32279	0.000544812	0.0747102	Chr11	52442405	52444683	+	1336	CSS0011983	-	-	Inorganic ion transport and metabolism	Heavy-metal-associated domain	Putative uncharacterized protein {ECO:0000313|EMBL:CBI17161.3} OS=Vitis vinifera (Grape) PE=4 SV=1	PREDICTED: uncharacterized protein LOC100261829 [Vitis vinifera]
CSS0037099	CSS0037099.1	363.226	197.164	529.288	2.68451	1.42466	0.000565504	0.0772757	Chr10	14296580	14300378	+	2081	CSS0037099	GO:0004674;GO:0005524;GO:0006468	-	-	Protein kinase domain	Putative uncharacterized protein {ECO:0000313|EMBL:CCB51805.1} OS=Vitis vinifera (Grape) PE=3 SV=1	PREDICTED: cysteine-rich receptor-like protein kinase 2 [Vitis vinifera]
CSS0002306	CSS0002306.1	2584.04	909.759	4258.33	4.68072	2.22673	0.0005706	0.077641	Chr4	155629407	155634833	-	1598	CSS0002306	GO:0000169;GO:0001666;GO:0004707;GO:0005524;GO:0006355;GO:0006612;GO:0009409;GO:0009595;GO:0009697;GO:0009738;GO:0009862;GO:0009867;GO:0010120;GO:0010224;GO:0010229;GO:0010310;GO:0010363;GO:0019684;GO:0031348;GO:0035304;GO:0042742;GO:0043069;GO:0043900;GO:0048481;GO:0050832;GO:0080136;GO:2000037;GO:2000038	K20536	Signal transduction mechanisms	Protein kinase domain	Mitogen-activated protein kinase {ECO:0000256|RuleBase:RU361165} OS=Eucalyptus grandis (Flooded gum) PE=3 SV=1	PREDICTED: mitogen-activated protein kinase 3 [Eucalyptus grandis]
CSS0043411	CSS0043411.1	30.4526	14.7822	46.123	3.12017	1.64162	0.000572165	0.077641	Chr2	76212004	76215497	-	3114	CSS0043411	GO:0000166;GO:0004672;GO:0007165;GO:0009719;GO:0016020;GO:0016044;GO:0016310;GO:0016787;GO:0031347;GO:0033036;GO:0033554;GO:0043067;GO:0045087;GO:0048519;GO:0051606;GO:0051707;GO:0071310;GO:1901701	-	-	Protein kinase domain	Leucine-rich repeat protein kinase family protein {ECO:0000313|EMBL:EOY21954.1} OS=Theobroma cacao (Cacao) PE=4 SV=1	Leucine-rich repeat protein kinase family protein [Theobroma cacao]
CSS0027805	CSS0027805.1	289.718	141.523	437.914	3.09429	1.62961	0.00058215	0.0787217	Chr5	105800647	105810441	-	2572	CSS0027805	GO:0000166;GO:0004672	-	"Cell cycle control, cell division, chromosome partitioning "	Protein kinase domain	Uncharacterized protein {ECO:0000313|EMBL:KDO62493.1} OS=Citrus sinensis (Sweet orange) PE=4 SV=1	PREDICTED: probable serine/threonine-protein kinase At1g54610 isoform X1 [Nelumbo nucifera]
CSS0025647	CSS0025647.1	19.9667	8.32683	31.6067	3.79576	1.92439	0.000590901	0.0792146	Chr4	60057676	60059819	+	2144	CSS0025647	GO:0004674;GO:0005524;GO:0006468	K04733	Signal transduction mechanisms	Protein kinase domain	Uncharacterized protein {ECO:0000313|EMBL:EMJ27751.1} OS=Prunus persica (Peach) PE=3 SV=1	PREDICTED: probable receptor-like protein kinase At1g11050 [Prunus mume]
CSS0037941	CSS0037941.1	1020.77	581.289	1460.25	2.51209	1.32889	0.000593421	0.0792146	Chr4	16433267	16434843	+	1506	CSS0037941	GO:0000096;GO:0000165;GO:0004497;GO:0005506;GO:0005739;GO:0006546;GO:0006569;GO:0006612;GO:0006636;GO:0006733;GO:0006766;GO:0008652;GO:0009055;GO:0009106;GO:0009108;GO:0009117;GO:0009416;GO:0009535;GO:0009595;GO:0009611;GO:0009684;GO:0009695;GO:0009697;GO:0009862;GO:0009867;GO:0009941;GO:0009978;GO:0010200;GO:0010287	K01723	-	Cytochrome P450	Allene oxide synthase {ECO:0000313|EMBL:AHY03308.1} OS=Camellia sinensis (Tea) PE=2 SV=1	allene oxide synthase [Camellia sinensis]
CSS0029116	CSS0029116.1	1034.51	306.299	1762.71	5.75488	2.52479	0.000594672	0.0792146	Chr15	36906096	36909102	+	1758	CSS0029116	GO:0010033;GO:0031347;GO:0051707;GO:1901700	-	-	WRKY DNA -binding domain	"Coffea canephora DH200=94 genomic scaffold, scaffold_2 {ECO:0000313|EMBL:CDO98227.1} OS=Coffea canephora (Robusta coffee) PE=4 SV=1"	unnamed protein product [Coffea canephora]
CSS0043327	CSS0043327.1	1491.55	477.248	2505.85	5.25062	2.39249	0.000595965	0.0792146	Chr3	133973531	133978250	+	4342	CSS0043327	-	-	Signal transduction mechanisms	NB-ARC domain	"Coffea canephora DH200=94 genomic scaffold, scaffold_27 {ECO:0000313|EMBL:CDP07631.1} OS=Coffea canephora (Robusta coffee) PE=4 SV=1"	unnamed protein product [Coffea canephora]
CSS0008830	CSS0008830.1	42.0694	22.6644	61.4743	2.71237	1.43956	0.000616678	0.0814119	Chr12	149201938	149202409	+	279	CSS0008830	GO:0005524;GO:0005618;GO:0005730;GO:0005739;GO:0005829;GO:0005886;GO:0006457;GO:0009414;GO:0009644;GO:0009651;GO:0009816;GO:0009908;GO:0010286;GO:0042542;GO:0046685;GO:0048046;GO:0048366;GO:0050821;GO:0051082;GO:0071277	K04079	"Posttranslational modification, protein turnover, chaperones "	-	Uncharacterized protein {ECO:0000313|EnsemblPlants:PGSC0003DMT400074374} OS=Solanum tuberosum (Potato) PE=4 SV=1	unnamed protein product [Vitis vinifera]
CSS0029663	CSS0029663.1	1523.65	818.236	2229.06	2.72422	1.44585	0.000636294	0.0836441	Chr3	1521843	1524502	-	2405	CSS0029663	GO:0004420;GO:0005789;GO:0008299;GO:0015936;GO:0016021;GO:0050661;GO:0055114	K00021	Lipid transport and metabolism	Hydroxymethylglutaryl-coenzyme A reductase	3-hydroxy-3-methylglutaryl coenzyme A reductase {ECO:0000256|RuleBase:RU361219} OS=Camellia sinensis (Tea) PE=2 SV=1	3-hydroxy-3-methylglutaryl coenzyme A reductase [Camellia sinensis]
CSS0012493	CSS0012493.1	358.159	233.855	482.463	2.06308	1.0448	0.000638456	0.0836441	Chr11	87466326	87473185	+	3398	CSS0012493	GO:0008270;GO:0009834;GO:0010413;GO:0016021;UDP-forming) activity;Biological Process: cellulose biosynthetic process;Biological Process: defense response to bacterium;Biological Process: xylan biosynthetic process;Biological Process: defense response to fungus;	K10999	-	Cellulose synthase	Cellulose synthase {ECO:0000256|RuleBase:RU361116} OS=Betula luminifera PE=2 SV=1	cellulose synthase [Betula luminifera]
CSS0024123	CSS0024123.1	427.53	272.113	582.947	2.1423	1.09916	0.000652861	0.0847522	Contig1239	165413	174893	+	4193	CSS0024123	-	-	Function unknown	C2 domain	"Coffea canephora DH200=94 genomic scaffold, scaffold_12 {ECO:0000313|EMBL:CDP04547.1} OS=Coffea canephora (Robusta coffee) PE=4 SV=1"	unnamed protein product [Coffea canephora]
CSS0014864	CSS0014864.1	203.378	134.332	272.423	2.02798	1.02005	0.000662742	0.0857491	Chr9	7804352	7805043	-	692	CSS0014864	-	-	-	-	Putative uncharacterized protein {ECO:0000313|EMBL:CCB48039.1} OS=Vitis vinifera (Grape) PE=4 SV=1	PREDICTED: uncharacterized protein LOC105171532 [Sesamum indicum]
CSS0002186	CSS0002186.1	29.5517	14.4134	44.69	3.1006	1.63255	0.000681529	0.0875979	Chr5	173617347	173620388	-	3042	CSS0002186	GO:0005388;GO:0005524;GO:0016021;GO:0046872;GO:0070588	K01537	Inorganic ion transport and metabolism	E1-E2 ATPase	Calcium-transporting ATPase {ECO:0000256|RuleBase:RU361146} OS=Vitis vinifera (Grape) PE=3 SV=1	"PREDICTED: putative calcium-transporting ATPase 13, plasma membrane-type-like [Citrus sinensis]"
CSS0001364	CSS0001364.1	52.396	30.0374	74.7546	2.48872	1.31541	0.000689441	0.0879227	Chr11	6221228	6225766	-	3764	CSS0001364	GO:0000226;GO:0000724;GO:0000911;GO:0005794;GO:0009414;GO:0009651;GO:0009832;GO:0009965;GO:0010583;GO:0016021;UDP-forming) activity;Biological Process: cellulose biosynthetic process;Biological Process: regulation of cell proliferation;Molecular Function: mannan synthase activity;	K00770	-	Cellulose synthase	Uncharacterized protein {ECO:0000313|EnsemblPlants:Solyc09g075550.2.1} OS=Solanum lycopersicum (Tomato) PE=4 SV=1	PREDICTED: cellulose synthase-like protein D5 [Solanum lycopersicum]
CSS0011925	CSS0011925.1	34.2919	17.4961	51.0878	2.91995	1.54594	0.000692115	0.0879227	Chr15	3799899	3804478	-	2835	CSS0011925	GO:0005230;GO:0006810;GO:0016020;GO:0044699	K05387	-	Receptor family ligand binding region	Glutamate receptor {ECO:0000256|PIRNR:PIRNR037090} OS=Coffea canephora (Robusta coffee) PE=3 SV=1	unnamed protein product [Coffea canephora]
CSS0024590	CSS0024590.1	93.4381	52.7559	134.12	2.54228	1.34612	0.000693171	0.0879227	Chr15	3204536	3204751	-	216	CSS0024590	-	-	-	-	Uncharacterized protein {ECO:0000313|EMBL:EYU21220.1} OS=Erythranthe guttata (Yellow monkey flower) PE=4 SV=1	hypothetical protein MIMGU_mgv1a022794mg [Erythranthe guttata]
CSS0003484	CSS0003484.1	103.286	63.7657	142.806	2.23954	1.1632	0.000694958	0.0879227	Chr3	18977603	18982460	+	860	CSS0003484	GO:0009507;GO:0030554	-	-	CBS domain	Cystathionine beta-synthase family protein {ECO:0000313|EMBL:EOX98310.1} OS=Theobroma cacao (Cacao) PE=4 SV=1	Cystathionine beta-synthase family protein [Theobroma cacao]
CSS0025029	CSS0025029.1	259.345	172.888	345.802	2.00015	1.00011	0.000704369	0.0882819	Chr15	11543600	11545729	-	2130	CSS0025029	-	-	-	Cotton fibre expressed protein	"Coffea canephora DH200=94 genomic scaffold, scaffold_2 {ECO:0000313|EMBL:CDO97877.1} OS=Coffea canephora (Robusta coffee) PE=4 SV=1"	PREDICTED: serine/arginine repetitive matrix protein 1-like [Sesamum indicum]
CSS0028947	CSS0028947.1	101.141	62.6518	139.631	2.22868	1.15619	0.00071505	0.0889753	Chr6	5873731	5875408	-	1251	CSS0028947	GO:0000166	-	"Posttranslational modification, protein turnover, chaperones "	ATPase family associated with various cellular activities (AAA)	Putative uncharacterized protein {ECO:0000313|EMBL:CCB51256.1} OS=Vitis vinifera (Grape) PE=3 SV=1	"PREDICTED: ATP-dependent zinc metalloprotease FTSH 2, chloroplastic-like isoform X3 [Vitis vinifera] "
CSS0028534	CSS0028534.1	1582.82	643.049	2522.6	3.92287	1.97191	0.000715092	0.0889753	Chr13	108716431	108721071	-	1640	CSS0028534	GO:0004722;GO:0006470;GO:0006612;GO:0006944;GO:0008270;GO:0010200;GO:0010363;GO:0030968;GO:0043069;GO:0052542	-	Signal transduction mechanisms	Protein phosphatase 2C	Putative uncharacterized protein {ECO:0000313|EMBL:CCB47716.1} OS=Vitis vinifera (Grape) PE=3 SV=1	PREDICTED: probable protein phosphatase 2C 63 [Vitis vinifera]
CSS0035189	CSS0035189.1	35.6888	18.7632	52.6144	2.80412	1.48755	0.000735214	0.0911876	Chr12	104163035	104165981	+	861	CSS0035189	GO:0007049	K06627	"Cell cycle control, cell division, chromosome partitioning "	"Cyclin, N-terminal domain"	Uncharacterized protein {ECO:0000313|EMBL:ERP49523.1} OS=Populus trichocarpa (Western balsam poplar) PE=3 SV=1	PREDICTED: cyclin-A2-2-like isoform X2 [Populus euphratica]
CSS0014929	CSS0014929.1	595.404	391.422	799.385	2.04226	1.03017	0.000791921	0.0969707	Chr9	1690381	1693285	-	1722	CSS0014929	GO:0004478;GO:0005524;GO:0005737;GO:0006556;GO:0006730;GO:0046872	K00789	Coenzyme transport and metabolism	"S-adenosylmethionine synthetase, C-terminal domain"	S-adenosylmethionine synthase {ECO:0000256|RuleBase:RU000541} OS=Ricinus communis (Castor bean) PE=3 SV=1	RecName: Full=S-adenosylmethionine synthase 2; Short=AdoMet synthase 2; AltName: Full=Methionine adenosyltransferase 2; Short=MAT 2 [Catharanthus roseus]
CSS0001007	CSS0001007.1	337.67	94.7296	580.611	6.12915	2.61569	0.000794291	0.0969707	Contig753	155556	156487	-	932	CSS0001007	-	-	-	Late embryogenesis abundant protein	Uncharacterized protein {ECO:0000313|EMBL:KCW69468.1} OS=Eucalyptus grandis (Flooded gum) PE=4 SV=1	PREDICTED: protein YLS9 [Eucalyptus grandis]
CSS0010301	CSS0010301.1	978.976	279.957	1677.99	5.99375	2.58346	0.000805042	0.0979761	Chr2	11761264	11764798	+	1724	CSS0010301	GO:0016021	K15015	Amino acid transport and metabolism	Transmembrane amino acid transporter protein	Amino acid transporter isoform 2 {ECO:0000313|EMBL:EOY03470.1} OS=Theobroma cacao (Cacao) PE=4 SV=1	Amino acid transporter isoform 2 [Theobroma cacao]
CSS0023975	CSS0023975.1	47.3245	26.7195	67.9296	2.54233	1.34615	0.000832251	0.100347	Chr4	191280121	191291745	-	2385	CSS0023975	GO:0000151;GO:0004842;GO:0016567	-	Function unknown	U-box domain	Uncharacterized protein {ECO:0000313|EMBL:EYU42000.1} OS=Erythranthe guttata (Yellow monkey flower) PE=4 SV=1	PREDICTED: U-box domain-containing protein 16 [Sesamum indicum]
CSS0030125	CSS0030125.1	179.318	117.47	241.166	2.053	1.03773	0.000837771	0.100701	Chr13	67265765	67271007	-	1859	CSS0030125	GO:0004185;GO:0006508	K16298	-	Serine carboxypeptidase	Carboxypeptidase {ECO:0000256|RuleBase:RU361156} OS=Citrus sinensis (Sweet orange) PE=3 SV=1	hypothetical protein CISIN_1g010473mg [Citrus sinensis]
CSS0032095	CSS0032095.1	709.461	312.34	1106.58	3.54287	1.82492	0.000846736	0.101154	Chr12	132122411	132131588	+	1212	CSS0032095	GO:0000287;GO:0004749;GO:0006486;GO:0006783;GO:0009116;GO:0009156;GO:0009165;GO:0009536;GO:0016301;GO:0016310	K00948	-	N-terminal domain of ribose phosphate pyrophosphokinase	Phosphoribosyltransferase family protein {ECO:0000313|EMBL:EOY24069.1} OS=Theobroma cacao (Cacao) PE=3 SV=1	Phosphoribosyltransferase family protein [Theobroma cacao]
CSS0008828	CSS0008828.1	109.042	68.4792	149.606	2.18469	1.12743	0.000851245	0.101381	Chr15	111193764	111210029	-	2163	CSS0008828	-	K04733	Signal transduction mechanisms	Protein kinase domain	Uncharacterized protein {ECO:0000313|EnsemblPlants:PGSC0003DMT400014682} OS=Solanum tuberosum (Potato) PE=3 SV=1	PREDICTED: probable serine/threonine-protein kinase At1g18390 isoform X1 [Nicotiana tomentosiformis]
CSS0025601	CSS0025601.1	488.763	304.993	672.534	2.20508	1.14083	0.000860284	0.102146	Contig339	57048	59958	+	2911	CSS0025601	GO:0000166;GO:0004672;GO:0043167	-	-	Protein kinase domain	Serine/threonine-protein kinase {ECO:0000256|PIRNR:PIRNR000641} OS=Populus trichocarpa (Western balsam poplar) PE=3 SV=1	PREDICTED: G-type lectin S-receptor-like serine/threonine-protein kinase RLK1 isoform X2 [Populus euphratica]
CSS0014376	CSS0014376.1	120.035	76.6334	163.437	2.13271	1.09269	0.000871535	0.103167	Contig135	1243603	1244704	+	1102	CSS0014376	GO:0009941	-	-	Domain of unknown function (DUF3411)	Uncharacterized protein {ECO:0000313|EMBL:EPS58690.1} (Fragment) OS=Genlisea aurea PE=4 SV=1	"hypothetical protein M569_16122, partial [Genlisea aurea]"
CSS0036696	CSS0036696.1	592.702	214.057	971.348	4.53779	2.18199	0.000936289	0.108737	Chr5	144800960	144803236	+	2190	CSS0036696	GO:0016772	K04733	Signal transduction mechanisms	Protein kinase domain	"Coffea canephora DH200=94 genomic scaffold, scaffold_8 {ECO:0000313|EMBL:CDP02334.1} OS=Coffea canephora (Robusta coffee) PE=4 SV=1"	unnamed protein product [Coffea canephora]
CSS0002442	CSS0002442.1	14.2296	5.22302	23.2362	4.4488	2.15342	0.000945633	0.109281	Chr14	108631270	108635510	-	1258	CSS0002442	-	K15014	Nucleotide transport and metabolism	Nucleoside transporter	Putative uncharacterized protein {ECO:0000313|EMBL:CCB51593.1} OS=Vitis vinifera (Grape) PE=4 SV=1	unnamed protein product [Vitis vinifera]
CSS0004403	CSS0004403.1	3830.21	2261.51	5398.91	2.3873	1.25538	0.000965341	0.111228	Chr3	132558804	132563488	-	2076	CSS0004403	GO:0009506;GO:0009570;GO:0010030;GO:0010167;GO:0010214;GO:0015706;GO:0016208;GO:0033611;GO:0046482;GO:0048046;GO:0050203;GO:0050832	-	Lipid transport and metabolism	AMP-binding enzyme	Putative uncharacterized protein {ECO:0000313|EMBL:CBI22725.3} OS=Vitis vinifera (Grape) PE=4 SV=1	PREDICTED: oxalate-CoA ligase-like [Vitis vinifera]
CSS0006836	CSS0006836.1	40.8459	22.0642	59.6276	2.70246	1.43427	0.000989345	0.113423	Chr4	177823537	177825445	-	1854	CSS0006836	GO:0004672;GO:0005488	-	-	Protein kinase domain	Lectin protein kinase {ECO:0000313|EMBL:EEE78907.1} OS=Populus trichocarpa (Western balsam poplar) PE=4 SV=1	"carbohydrate binding protein, putative [Ricinus communis] "
CSS0013595	CSS0013595.1	87.0115	54.1927	119.83	2.21119	1.14482	0.00100786	0.114435	Chr4	76127319	76135863	+	993	CSS0013595	GO:0003677;GO:0003700;GO:0006355;GO:0046983	-	-	Helix-loop-helix DNA-binding domain	Uncharacterized protein {ECO:0000313|EnsemblPlants:GLYMA09G06770.1} OS=Glycine max (Soybean) PE=2 SV=1	PREDICTED: transcription factor bHLH35-like [Pyrus x bretschneideri]
CSS0008799	CSS0008799.1	19.7995	8.765	30.834	3.51786	1.8147	0.00102187	0.114996	Chr10	103958366	103962755	-	1247	CSS0008799	GO:0004089;GO:0006730;GO:0008270	K01674	General function prediction only	Eukaryotic-type carbonic anhydrase	Uncharacterized protein {ECO:0000313|EMBL:EXB75896.1} OS=Morus notabilis PE=4 SV=1	hypothetical protein L484_022573 [Morus notabilis]
CSS0041305	CSS0041305.1	38.8507	7.72108	69.9803	9.06355	3.18008	0.00102202	0.114996	Chr2	117260355	117261422	-	951	CSS0041305	-	-	General function prediction only	Kelch motif	Uncharacterized protein {ECO:0000313|EMBL:EMJ16809.1} OS=Prunus persica (Peach) PE=4 SV=1	PREDICTED: F-box/kelch-repeat protein At1g80440-like [Nicotiana tomentosiformis]
CSS0041089	CSS0041089.1	186.005	6.38869	365.621	57.2293	5.83868	0.00103236	0.115532	Chr13	70368832	70370526	-	1695	CSS0041089	GO:0005506;GO:0009055;GO:0018685;GO:0020037;GO:0055114;GO:0070330	-	-	Cytochrome P450	Uncharacterized protein {ECO:0000313|EMBL:KDO51312.1} OS=Citrus sinensis (Sweet orange) PE=3 SV=1	PREDICTED: cytochrome P450 94C1 [Nelumbo nucifera]
CSS0043943	CSS0043943.1	77.8349	42.3716	113.298	2.67392	1.41895	0.00107465	0.118978	Chr5	13376869	13381830	-	915	CSS0043943	GO:0005516	K06911	-	Pirin	Uncharacterized protein {ECO:0000313|EnsemblPlants:GLYMA02G46600.1} OS=Glycine max (Soybean) PE=3 SV=1	Pirin-like protein [Glycine soja]
CSS0002305	CSS0002305.1	65.1555	39.2421	91.0689	2.3207	1.21456	0.00107537	0.118978	Chr2	54734118	54738043	-	2706	CSS0002305	-	K10706	RNA processing and modification	AAA domain	"Coffea canephora DH200=94 genomic scaffold, scaffold_7 {ECO:0000313|EMBL:CDP01711.1} OS=Coffea canephora (Robusta coffee) PE=4 SV=1"	PREDICTED: uncharacterized protein LOC104240059 [Nicotiana sylvestris]
CSS0023617	CSS0023617.1	86.4389	53.9005	118.977	2.20735	1.14231	0.00110433	0.120853	Contig1073	174736	182216	+	3933	CSS0023617	GO:0005516;GO:0005524;GO:0006200;GO:0007155;GO:0008361;GO:0008559;GO:0009506;GO:0009637;GO:0009640;GO:0009793;GO:0009926;GO:0009958;GO:0010048;GO:0010090;GO:0010228;GO:0010315;GO:0010329;GO:0015408;GO:0016021;GO:0043481;GO:0045010;GO:0048440;GO:0048443;GO:0048765;GO:0055085;GO:0071555	K05658	"Secondary metabolites biosynthesis, transport and catabolism "	ABC transporter transmembrane region	Putative uncharacterized protein {ECO:0000313|EMBL:CCB55335.1} OS=Vitis vinifera (Grape) PE=3 SV=1	PREDICTED: ABC transporter B family member 1 [Vitis vinifera]
CSS0044803	CSS0044803.1	178.306	112.637	243.975	2.16602	1.11505	0.00110783	0.120853	Chr11	80851700	80854179	+	1399	CSS0044803	-	-	Signal transduction mechanisms	Protein of unknown function (DUF568)	"Coffea canephora DH200=94 genomic scaffold, scaffold_11 {ECO:0000313|EMBL:CDP03944.1} OS=Coffea canephora (Robusta coffee) PE=4 SV=1"	PREDICTED: cytochrome b561 and DOMON domain-containing protein At3g25290-like [Sesamum indicum]
CSS0046901	CSS0046901.1	82.8848	51.5297	114.24	2.21697	1.14859	0.00112571	0.122192	Chr2	73790671	73793906	+	1741	CSS0046901	-	-	-	SBP domain	"LIGULELESS1 protein, putative {ECO:0000313|EMBL:EOY22129.1} OS=Theobroma cacao (Cacao) PE=4 SV=1"	"LIGULELESS1 protein, putative [Theobroma cacao] "
CSS0010817	CSS0010817.1	52.7218	30.2107	75.2329	2.49028	1.31631	0.00118933	0.127507	Contig349	167557	171376	+	3322	CSS0010817	GO:0004672;GO:0005524;GO:0006468;GO:0016021;GO:0016491;GO:0055114	-	-	Leucine rich repeat	Putative uncharacterized protein {ECO:0000313|EMBL:EEF35574.1} OS=Ricinus communis (Castor bean) PE=4 SV=1	PREDICTED: receptor-like protein kinase-like [Citrus sinensis]
CSS0006034	CSS0006034.1	50.6402	26.8533	74.4271	2.77162	1.47073	0.00124533	0.132875	Chr8	29914960	29920018	-	2562	CSS0006034	-	-	-	Protein tyrosine kinase	"Coffea canephora DH200=94 genomic scaffold, scaffold_4 {ECO:0000313|EMBL:CDO99668.1} OS=Coffea canephora (Robusta coffee) PE=4 SV=1"	unnamed protein product [Coffea canephora]
CSS0037369	CSS0037369.1	64.2744	38.9724	89.5764	2.29846	1.20067	0.00125298	0.132906	Chr4	21512504	21514832	+	2262	CSS0037369	GO:0000166;GO:0004672;GO:0016310	K04733	-	Protein kinase domain	Putative uncharacterized protein {ECO:0000313|EMBL:CCB45793.1} OS=Vitis vinifera (Grape) PE=3 SV=1	PREDICTED: putative receptor protein kinase ZmPK1 [Vitis vinifera]
CSS0040439	CSS0040439.1	35.5401	19.1377	51.9424	2.71415	1.4405	0.00125878	0.132906	Chr1	221680921	221682870	-	1182	CSS0040439	GO:0004601;GO:0006979;GO:0020037;GO:0046872;GO:0055114	K00430	-	Peroxidase	Uncharacterized protein {ECO:0000313|EMBL:ERP51002.1} OS=Populus trichocarpa (Western balsam poplar) PE=2 SV=1	PREDICTED: peroxidase 55-like [Vitis vinifera]
CSS0014596	CSS0014596.1	74.3803	46.4187	102.342	2.20476	1.14062	0.00127506	0.134196	Chr8	149591172	149593601	+	1945	CSS0014596	GO:0005976;GO:0009664;GO:0016020;GO:0044424	-	Lipid transport and metabolism	CRAL/TRIO domain	Putative uncharacterized protein {ECO:0000313|EMBL:CAN83643.1} OS=Vitis vinifera (Grape) PE=4 SV=1	PREDICTED: patellin-4 [Vitis vinifera]
CSS0000285	CSS0000285.1	58.9813	35.3651	82.5974	2.33556	1.22377	0.0012784	0.134196	Chr9	152993150	152998918	-	639	CSS0000285	-	-	"Posttranslational modification, protein turnover, chaperones "	Glycine zipper	Uncharacterized protein {ECO:0000313|EMBL:KCW53217.1} OS=Eucalyptus grandis (Flooded gum) PE=4 SV=1	NEP1-interacting 1 -like protein [Gossypium arboreum]
CSS0029552	CSS0029552.1	173.582	110.83	236.335	2.1324	1.09248	0.00128527	0.134196	Chr4	132903671	132906498	+	1895	CSS0029552	GO:0004722;GO:0009536;GO:0009611;GO:0009738;GO:0050832	-	Signal transduction mechanisms	Protein phosphatase 2C	Uncharacterized protein {ECO:0000313|EMBL:ESR38337.1} OS=Citrus clementina PE=3 SV=1	hypothetical protein CICLE_v10028590mg [Citrus clementina]
CSS0005014	CSS0005014.1	115.917	55.7497	176.085	3.15849	1.65923	0.00133058	0.136727	Chr7	59267665	59268524	-	860	CSS0005014	GO:0009055;GO:0015035;GO:0045454	-	"Posttranslational modification, protein turnover, chaperones "	Glutaredoxin	Uncharacterized protein {ECO:0000313|EnsemblPlants:GLYMA12G13920.1} OS=Glycine max (Soybean) PE=2 SV=1	uncharacterized protein LOC100306716 [Glycine max]
CSS0007630	CSS0007630.1	41.7879	23.6244	59.9514	2.53769	1.34351	0.00135342	0.138582	Chr4	94809675	94811616	+	1836	CSS0007630	GO:0008152;GO:0016020;GO:0016772	-	-	Protein kinase domain	Uncharacterized protein {ECO:0000313|EMBL:EMJ02939.1} OS=Prunus persica (Peach) PE=4 SV=1	hypothetical protein PRUPE_ppa002237mg [Prunus persica]
CSS0007581	CSS0007581.1	92.0186	58.3043	125.733	2.1565	1.10869	0.00136245	0.138883	Chr4	181614726	181616755	-	549	CSS0007581	GO:0000041	-	-	PAR1 protein	"Coffea canephora DH200=94 genomic scaffold, scaffold_22 {ECO:0000313|EMBL:CDP06536.1} OS=Coffea canephora (Robusta coffee) PE=4 SV=1"	unnamed protein product [Coffea canephora]
CSS0034576	CSS0034576.1	1238.67	795.773	1681.56	2.11311	1.07937	0.00145868	0.147172	Chr6	27997958	27999403	+	1446	CSS0034576	GO:0003677;GO:0003700;GO:0005634;GO:0006355;GO:0009791;GO:0048367;GO:0048608;GO:0050896	K09287	-	B3 DNA binding domain	RAV transcription factor {ECO:0000313|EMBL:ACT33043.1} OS=Camellia sinensis (Tea) PE=2 SV=1	RAV transcription factor [Camellia sinensis]
CSS0009012	CSS0009012.1	107.427	38.7079	176.146	4.55065	2.18607	0.00148121	0.149059	Chr3	19156866	19158309	+	1383	CSS0009012	GO:0008152;GO:0042802;GO:0050275	-	-	UDP-glucoronosyl and UDP-glucosyl transferase	UDP-glycosyltransferase 73A17 {ECO:0000313|EMBL:BAO51837.1} OS=Camellia sinensis (Tea) PE=2 SV=1	UDP-glycosyltransferase 73A17 [Camellia sinensis]
CSS0028188	CSS0028188.1	236.188	72.535	399.84	5.51238	2.46267	0.00149371	0.149929	Chr8	96555162	96558159	-	1519	CSS0028188	-	-	-	tify domain	Putative uncharacterized protein {ECO:0000313|EMBL:EEF42634.1} OS=Ricinus communis (Castor bean) PE=4 SV=1	conserved hypothetical protein [Ricinus communis]
CSS0027976	CSS0027976.1	749.806	496.127	1003.48	2.02263	1.01624	0.00150649	0.150823	Chr14	20323478	20327424	+	3444	CSS0027976	GO:0000165;GO:0000166;GO:0004674;GO:0006468;GO:0016020;GO:0016491	-	-	Protein kinase domain	Uncharacterized protein {ECO:0000313|EMBL:KDP34178.1} OS=Jatropha curcas (Barbados nut) PE=4 SV=1	hypothetical protein JCGZ_07749 [Jatropha curcas]
CSS0049279	CSS0049279.1	14.3688	5.64189	23.0957	4.09362	2.03338	0.00154481	0.153869	Chr8	127909013	127910120	-	321	CSS0049279	-	-	-	-	-	-
CSS0022238	CSS0022238.1	136.736	90.0909	183.38	2.0355	1.02539	0.0015568	0.154274	Contig1290	326562	330789	+	1403	CSS0022238	-	-	-	-	Uncharacterized protein {ECO:0000313|EMBL:KDP45520.1} OS=Jatropha curcas (Barbados nut) PE=4 SV=1	PREDICTED: uncharacterized protein LOC100853133 [Vitis vinifera]
CSS0023377	CSS0023377.1	26.8018	11.6117	41.9919	3.61634	1.85453	0.00156149	0.154345	Chr10	99151227	99151955	-	729	CSS0023377	GO:0004674;GO:0005524;GO:0006468	K04733	Signal transduction mechanisms	Protein kinase domain	Putative uncharacterized protein {ECO:0000313|EMBL:CCB45460.1} OS=Vitis vinifera (Grape) PE=3 SV=1	PREDICTED: probable receptor-like protein kinase At1g11050 [Vitis vinifera]
CSS0012455	CSS0012455.1	1343.18	894.695	1791.67	2.00254	1.00183	0.00161688	0.158215	Chr7	183774846	183775283	+	438	CSS0012455	-	-	-	-	Uncharacterized protein {ECO:0000313|EnsemblPlants:Solyc03g079970.1.1} OS=Solanum lycopersicum (Tomato) PE=4 SV=1	PREDICTED: uncharacterized protein LOC104224865 [Nicotiana sylvestris]
CSS0008524	CSS0008524.1	69.7947	43.2682	96.3213	2.22615	1.15455	0.00163608	0.159208	Contig930	118493	140140	+	2221	CSS0008524	-	-	Cell wall/membrane/envelope biogenesis	Mechanosensitive ion channel	"Coffea canephora DH200=94 genomic scaffold, scaffold_93 {ECO:0000313|EMBL:CDP14934.1} OS=Coffea canephora (Robusta coffee) PE=4 SV=1"	unnamed protein product [Coffea canephora]
CSS0040702	CSS0040702.1	49.7398	23.7084	75.7711	3.19595	1.67625	0.00163912	0.159208	Chr3	6022170	6023442	+	960	CSS0040702	-	-	Signal transduction mechanisms	NB-ARC domain	Putative uncharacterized protein {ECO:0000313|EMBL:CCB49865.1} OS=Vitis vinifera (Grape) PE=4 SV=1	PREDICTED: putative disease resistance protein At1g50180 isoform X2 [Vitis vinifera]
CSS0030619	CSS0030619.1	176.178	76.4014	275.954	3.61189	1.85276	0.00165264	0.159208	Chr1	48813185	48814166	+	615	CSS0030619	-	-	-	-	Putative uncharacterized protein {ECO:0000313|EMBL:EEF41589.1} OS=Ricinus communis (Castor bean) PE=4 SV=1	PREDICTED: uncharacterized protein LOC104594483 [Nelumbo nucifera]
CSS0026108	CSS0026108.1	44.3139	9.05258	79.5752	8.79034	3.13592	0.00185821	0.17633	Chr1	186997089	187002769	+	3425	CSS0026108	GO:0005388;GO:0005516;GO:0005524;GO:0016021;GO:0046872;GO:0070588	K01537	Inorganic ion transport and metabolism	E1-E2 ATPase	Calcium-transporting ATPase {ECO:0000256|RuleBase:RU361146} OS=Morus notabilis PE=3 SV=1	"Calcium-transporting ATPase 2, plasma membrane-type [Morus notabilis] "
CSS0001249	CSS0001249.1	124.89	82.8568	166.924	2.01461	1.0105	0.00189914	0.17952	Chr12	77143469	77144253	+	396	CSS0001249	GO:0008270	-	RNA processing and modification	Protein of unknown function (DUF3675)	Uncharacterized protein {ECO:0000313|EnsemblPlants:Solyc01g010880.2.1} OS=Solanum lycopersicum (Tomato) PE=4 SV=1	PREDICTED: uncharacterized protein LOC104216961 isoform X3 [Nicotiana sylvestris]
CSS0019961	CSS0019961.1	23.602	11.6021	35.6019	3.06858	1.61757	0.00191638	0.180031	Chr6	14270330	14272131	-	561	CSS0019961	GO:0008168;GO:0032259	-	General function prediction only	Methyltransferase domain	Putative uncharacterized protein {ECO:0000313|EMBL:CBI31942.3} OS=Vitis vinifera (Grape) PE=4 SV=1	PREDICTED: methyltransferase-like protein 7A [Vitis vinifera]
CSS0017915	CSS0017915.1	659.091	285.807	1032.37	3.61214	1.85285	0.00191842	0.180031	Chr3	133899331	133900110	+	456	CSS0017915	-	-	-	Phloem protein 2	"Coffea canephora DH200=94 genomic scaffold, scaffold_27 {ECO:0000313|EMBL:CDP07632.1} OS=Coffea canephora (Robusta coffee) PE=4 SV=1"	unnamed protein product [Coffea canephora]
CSS0018685	CSS0018685.1	25.8342	13.3275	38.3409	2.87682	1.52447	0.0019899	0.184407	Chr15	51144927	51148092	-	1622	CSS0018685	GO:0010167;GO:0010345;GO:0015706;GO:0050366;GO:0050734;GO:0052325	K15400	-	Transferase family	"Coffea canephora DH200=94 genomic scaffold, scaffold_2 {ECO:0000313|EMBL:CDO98678.1} OS=Coffea canephora (Robusta coffee) PE=4 SV=1"	unnamed protein product [Coffea canephora]
CSS0041511	CSS0041511.1	324.402	207.604	441.199	2.12519	1.08759	0.00200318	0.184867	Chr4	157196306	157197417	+	850	CSS0041511	GO:0047044;GO:0055114	-	General function prediction only	short chain dehydrogenase	Uncharacterized protein {ECO:0000313|EnsemblPlants:GLYMA19G38390.1} OS=Glycine max (Soybean) PE=3 SV=1	PREDICTED: secoisolariciresinol dehydrogenase-like [Glycine max]
CSS0016564	CSS0016564.1	318.225	50.257	586.193	11.6639	3.54398	0.00201282	0.185217	Chr15	53559524	53561095	+	1572	CSS0016564	GO:0005506;GO:0009055;GO:0020037;GO:0055114;GO:0070330	K20665	-	Cytochrome P450	Cytochrome P450 94A2 {ECO:0000313|EMBL:EOY22465.1} OS=Theobroma cacao (Cacao) PE=3 SV=1	Cytochrome P450 94A2 [Theobroma cacao]
CSS0034715	CSS0034715.1	141.574	68.32	214.829	3.14445	1.65281	0.00201694	0.185217	Chr7	50497564	50499863	+	1475	CSS0034715	GO:0003677;GO:0003682	K09422	Transcription	Myb-like DNA-binding domain	"Coffea canephora DH200=94 genomic scaffold, scaffold_60 {ECO:0000313|EMBL:CDP11876.1} OS=Coffea canephora (Robusta coffee) PE=4 SV=1"	PREDICTED: myb-related protein Myb4-like [Populus euphratica]
CSS0040307	CSS0040307.1	60.7206	34.3993	87.0419	2.53034	1.33933	0.00202909	0.185217	Chr6	166714600	166717636	-	3037	CSS0040307	GO:0006527;GO:0008295;GO:0008792	-	-	"Pyridoxal-dependent decarboxylase, pyridoxal binding domain"	Arginine decarboxylase {ECO:0000256|RuleBase:RU003740} OS=Camellia sinensis (Tea) PE=2 SV=1	arginine decarboxylase [Camellia sinensis]
CSS0030350	CSS0030350.1	116.021	76.8162	155.227	2.02075	1.01489	0.00203075	0.185217	Contig1133	61711	62833	+	1020	CSS0030350	-	-	-	-	Putative uncharacterized protein {ECO:0000313|EMBL:CCB51632.1} OS=Vitis vinifera (Grape) PE=4 SV=1	PREDICTED: F-box protein At2g27310-like [Fragaria vesca subsp. vesca]
CSS0010920	CSS0010920.1	46.4042	18.7592	74.0492	3.94736	1.98089	0.00210506	0.190212	Chr7	73331044	73334181	+	1772	CSS0010920	GO:0005507;GO:0010228;GO:0046274;GO:0046688;GO:0048046;GO:0052716;GO:0055114	K05909	"Secondary metabolites biosynthesis, transport and catabolism "	Multicopper oxidase	Laccase {ECO:0000256|RuleBase:RU361119} OS=Solanum lycopersicum (Tomato) PE=3 SV=1	PREDICTED: laccase-7-like [Solanum tuberosum]
CSS0037887	CSS0037887.1	75.8823	48.261	103.504	2.14467	1.10075	0.002125	0.19157	Contig1298	8574	10010	-	1437	CSS0037887	GO:0003677;GO:0003700;GO:0005634;GO:0006355;GO:0009741;GO:0009910;GO:0048366;GO:0048527;GO:0048573	K09287	-	B3 DNA binding domain	RAV transcription factor {ECO:0000313|EMBL:ACT33043.1} OS=Camellia sinensis (Tea) PE=2 SV=1	RAV transcription factor [Camellia sinensis]
CSS0027751	CSS0027751.1	28.6685	15.202	42.135	2.77168	1.47076	0.00216782	0.194432	Contig869	62987	66757	-	3057	CSS0027751	-	-	Signal transduction mechanisms	NB-ARC domain	"Coffea canephora DH200=94 genomic scaffold, scaffold_27 {ECO:0000313|EMBL:CDP07631.1} OS=Coffea canephora (Robusta coffee) PE=4 SV=1"	unnamed protein product [Coffea canephora]
CSS0005191	CSS0005191.1	126.332	72.2938	180.37	2.49496	1.31902	0.00218171	0.194432	Chr14	97178676	97180094	+	1308	CSS0005191	GO:0006633;GO:0016020;GO:0016747	K15397	-	FAE1/Type III polyketide synthase-like protein	3-ketoacyl-CoA synthase {ECO:0000256|PIRNR:PIRNR036417} OS=Citrus sinensis (Sweet orange) PE=3 SV=1	3-ketoacyl-CoA synthase 11 -like protein [Gossypium arboreum]
CSS0045997	CSS0045997.1	24.9736	12.4954	37.4518	2.99725	1.58364	0.0022162	0.196606	Chr9	22275476	22276540	+	1065	CSS0045997	GO:0046872	-	"Posttranslational modification, protein turnover, chaperones "	Ring finger domain	RING/U-box superfamily protein {ECO:0000313|EMBL:EOY06016.1} OS=Theobroma cacao (Cacao) PE=4 SV=1	RING/U-box superfamily protein [Theobroma cacao]
CSS0026885	CSS0026885.1	45.5088	1.7609	89.2567	50.6882	5.66358	0.00227273	0.1998	Chr12	145204361	145205094	+	734	CSS0026885	GO:0006355	-	-	AP2 domain	Ethylene response factor 14 {ECO:0000313|EMBL:AID51419.1} OS=Diospyros kaki (Kaki persimmon) PE=2 SV=1	ethylene response factor 14 [Diospyros kaki]
CSS0049738	CSS0049738.1	1101.34	340.531	1862.14	5.46836	2.45111	0.00230267	0.20107	Chr9	6270660	6276132	-	2935	CSS0049738	GO:0000156;GO:0000160;GO:0003677;GO:0003682;GO:0006355;GO:0016301;GO:0016310;GO:0035556	K14491	Transcription	Response regulator receiver domain	"Sensor histidine kinase, putative {ECO:0000313|EMBL:EEF43038.1} OS=Ricinus communis (Castor bean) PE=4 SV=1"	PREDICTED: two-component response regulator ARR1 isoform X2 [Vitis vinifera]
CSS0041456	CSS0041456.1	186.466	69.452	303.479	4.36963	2.12751	0.00231377	0.201465	Chr4	18163318	18164250	-	933	CSS0041456	-	-	Transcription	Myb-like DNA-binding domain	Uncharacterized protein {ECO:0000313|EMBL:EMJ25026.1} OS=Prunus persica (Peach) PE=4 SV=1	PREDICTED: transcription factor MYB44-like [Sesamum indicum]
CSS0004876	CSS0004876.1	84.5329	50.9313	118.134	2.31949	1.2138	0.00231847	0.201465	Chr13	62839138	62839824	+	687	CSS0004876	-	-	-	Late embryogenesis abundant protein	Hin1 like protein {ECO:0000313|EMBL:BAD11071.1} OS=Capsicum chinense (Scotch bonnet) PE=2 SV=1	hin1 like protein [Capsicum chinense]
CSS0010133	CSS0010133.1	82.6863	52.7418	112.631	2.13551	1.09458	0.00235152	0.203511	Chr3	49403053	49410087	-	1862	CSS0010133	GO:0005516;GO:0005886;GO:0006952;GO:0008219;GO:0009607;GO:0016021	K01179	-	Mlo family	Endoglucanase {ECO:0000256|RuleBase:RU361166} OS=Theobroma cacao (Cacao) PE=3 SV=1	Glycosyl hydrolase 9A1 [Theobroma cacao]
CSS0008894	CSS0008894.1	278.033	75.9695	480.096	6.31959	2.65983	0.00240159	0.206611	Chr14	59911816	59915134	-	1890	CSS0008894	GO:0009693;GO:0009737;GO:0010200;GO:0016740;GO:0016847;GO:0030170;GO:0042218;GO:0042802	K20772	Signal transduction mechanisms	Aminotransferase class I and II	1-aminocyclopropane-1-carboxylate synthase {ECO:0000313|EMBL:ABM88785.1} OS=Camellia sinensis (Tea) PE=2 SV=1	1-aminocyclopropane-1-carboxylate synthase [Camellia sinensis]
CSS0040952	CSS0040952.1	175.376	112.419	238.333	2.12003	1.08409	0.00241089	0.206811	Contig503	221047	221439	+	393	CSS0040952	-	-	-	-	Uncharacterized protein {ECO:0000313|EMBL:EOX98720.1} OS=Theobroma cacao (Cacao) PE=4 SV=1	Uncharacterized protein TCM_007417 [Theobroma cacao]
CSS0004720	CSS0004720.1	30.6148	16.9178	44.3119	2.61925	1.38915	0.00241945	0.207089	Chr2	77311662	77315721	-	1154	CSS0004720	GO:0004091;GO:0006629	-	-	GDSL-like Lipase/Acylhydrolase	Uncharacterized protein {ECO:0000313|EMBL:EMJ10491.1} OS=Prunus persica (Peach) PE=4 SV=1	PREDICTED: GDSL esterase/lipase At1g74460-like [Malus domestica]
CSS0043155	CSS0043155.1	19.1765	8.96714	29.3858	3.27706	1.7124	0.00244603	0.208905	Chr15	86647379	86648020	+	642	CSS0043155	GO:0004784;GO:0005576;GO:0030145;GO:0045735;GO:0055114	-	-	Cupin	Uncharacterized protein {ECO:0000313|EMBL:EMJ10803.1} OS=Prunus persica (Peach) PE=4 SV=1	PREDICTED: germin-like protein subfamily T member 2 [Prunus mume]
CSS0038993	CSS0038993.1	77.9114	50.3149	105.508	2.09695	1.06829	0.00249512	0.212208	Contig1040	386656	387291	+	636	CSS0038993	-	-	-	-	Uncharacterized protein {ECO:0000313|EnsemblPlants:PGSC0003DMT400096490} OS=Solanum tuberosum (Potato) PE=4 SV=1	PREDICTED: transcription repressor OFP17-like [Nicotiana sylvestris]
CSS0010836	CSS0010836.1	299.43	34.9294	563.931	16.1449	4.01301	0.00255203	0.215594	Chr11	37974338	37975329	-	723	CSS0010836	GO:0003677;GO:0006355	-	-	No apical meristem (NAM) protein	Uncharacterized protein {ECO:0000313|EMBL:KDP34427.1} OS=Jatropha curcas (Barbados nut) PE=4 SV=1	NAC transcription factor 037 [Jatropha curcas]
CSS0040539	CSS0040539.1	5.83996	1.08023	10.5997	9.81244	3.29461	0.00263278	0.221228	Chr13	49583311	49585108	-	957	CSS0040539	-	K00430	-	Peroxidase	"Coffea canephora DH200=94 genomic scaffold, scaffold_1150 {ECO:0000313|EMBL:CDP20371.1} OS=Coffea canephora (Robusta coffee) PE=3 SV=1"	unnamed protein product [Coffea canephora]
CSS0006250	CSS0006250.1	149.633	87.1987	212.066	2.43199	1.28214	0.00272052	0.22639	Chr13	59262729	59267777	-	1764	CSS0006250	-	K13412	Signal transduction mechanisms	Protein kinase domain	Uncharacterized protein {ECO:0000313|EMBL:KCW90420.1} OS=Eucalyptus grandis (Flooded gum) PE=4 SV=1	PREDICTED: calcium-dependent protein kinase 26-like [Nicotiana tomentosiformis]
CSS0004105	CSS0004105.1	37.6794	21.6099	53.7488	2.48722	1.31454	0.00279084	0.230762	Chr9	113191369	113192622	+	1254	CSS0004105	GO:0006464;GO:0006865;GO:0019684;GO:0044425	-	-	F-box domain	Galactose oxidase/kelch repeat superfamily protein {ECO:0000313|EMBL:EOY15723.1} OS=Theobroma cacao (Cacao) PE=4 SV=1	Galactose oxidase/kelch repeat superfamily protein [Theobroma cacao]
CSS0012185	CSS0012185.1	50.6202	22.7829	78.4575	3.44371	1.78396	0.00283039	0.233537	Chr4	154456934	154457524	+	591	CSS0012185	GO:0005488;GO:0016491	K00512	"Secondary metabolites biosynthesis, transport and catabolism "	Cytochrome P450	Putative uncharacterized protein {ECO:0000313|EMBL:CCB50217.1} OS=Vitis vinifera (Grape) PE=3 SV=1	PREDICTED: cytochrome P450 CYP82D47-like [Vitis vinifera]
CSS0036570	CSS0036570.1	8.3827	2.34329	14.4221	6.15463	2.62167	0.00285415	0.235	Chr6	38751141	38753507	+	762	CSS0036570	GO:0009607;GO:0016068	-	-	Pathogenesis-related protein Bet v I family	"Coffea canephora DH200=94 genomic scaffold, scaffold_4051 {ECO:0000313|EMBL:CDP21429.1} OS=Coffea canephora (Robusta coffee) PE=4 SV=1"	unnamed protein product [Coffea canephora]
CSS0025350	CSS0025350.1	18.5937	7.0041	30.1832	4.30936	2.10747	0.00290725	0.237041	Chr13	87019197	87023702	-	1657	CSS0025350	GO:0004806;GO:0006629	-	Lipid transport and metabolism	Lipase (class 3)	Alpha/beta-Hydrolases superfamily protein {ECO:0000313|EMBL:EOX94574.1} OS=Theobroma cacao (Cacao) PE=4 SV=1	Alpha/beta-Hydrolases superfamily protein [Theobroma cacao]
CSS0040937	CSS0040937.1	30.366	9.12102	51.611	5.65846	2.50041	0.00292799	0.23707	Chr13	105575547	105577157	-	1611	CSS0040937	-	-	General function prediction only	Sugar (and other) transporter	Putative uncharacterized protein {ECO:0000313|EMBL:CCB48976.1} OS=Vitis vinifera (Grape) PE=4 SV=1	PREDICTED: organic cation/carnitine transporter 3-like [Nelumbo nucifera]
CSS0024397	CSS0024397.1	43.2723	25.0431	61.5016	2.45583	1.29621	0.00293555	0.237189	Chr3	68352800	68353705	-	828	CSS0024397	GO:0005432;GO:0005886;GO:0010163;GO:0015079;GO:0016021;GO:0034399;GO:0035725	K13754	Inorganic ion transport and metabolism	Sodium/calcium exchanger protein	"Cation:cation antiporter, putative {ECO:0000313|EMBL:EEF49806.1} OS=Ricinus communis (Castor bean) PE=4 SV=1"	"cation:cation antiporter, putative [Ricinus communis] "
CSS0025182	CSS0025182.1	4.15964	0.31094	8.00833	25.7552	4.68679	0.00296703	0.239236	Chr13	128375087	128375781	+	695	CSS0025182	GO:0003677;GO:0003700;GO:0005634;GO:0006355	-	-	AP2 domain	AP2 domain-containing transcription factor family protein {ECO:0000313|EMBL:EEE99901.2} OS=Populus trichocarpa (Western balsam poplar) PE=4 SV=2	AP2 domain-containing transcription factor family protein [Populus trichocarpa]
CSS0002290	CSS0002290.1	77.9857	20.5943	135.377	6.57351	2.71666	0.00303195	0.242961	Chr9	111937247	111946765	-	684	CSS0002290	-	-	-	-	Uncharacterized protein {ECO:0000313|EnsemblPlants:PGSC0003DMT400027539} OS=Solanum tuberosum (Potato) PE=4 SV=1	PREDICTED: uncharacterized protein LOC104243975 [Nicotiana sylvestris]
CSS0012551	CSS0012551.1	22.2894	10.9697	33.6092	3.06384	1.61534	0.00305605	0.243391	Chr5	172212330	172213594	+	1191	CSS0012551	GO:0000151;GO:0004842;GO:0016567	-	Function unknown	-	Uncharacterized protein {ECO:0000313|EMBL:KDP41981.1} OS=Jatropha curcas (Barbados nut) PE=4 SV=1	hypothetical protein JCGZ_26999 [Jatropha curcas]
CSS0022446	CSS0022446.1	66.2228	39.1285	93.3171	2.38489	1.25392	0.00307422	0.24384	Contig766	252504	253997	-	1396	CSS0022446	GO:0016301;GO:0016310;GO:0032440;GO:0055114	-	General function prediction only	Leucine Rich repeats (2 copies)	"Coffea canephora DH200=94 genomic scaffold, scaffold_11 {ECO:0000313|EMBL:CDP03580.1} OS=Coffea canephora (Robusta coffee) PE=4 SV=1"	unnamed protein product [Coffea canephora]
CSS0013235	CSS0013235.1	386.167	247.776	524.558	2.11707	1.08207	0.00310792	0.246012	Chr14	72478035	72484825	+	1723	CSS0013235	GO:0004674;GO:0005524;GO:0006468	K20603	Signal transduction mechanisms	Protein kinase domain	Uncharacterized protein {ECO:0000313|EMBL:KDO55416.1} OS=Citrus sinensis (Sweet orange) PE=4 SV=1	PREDICTED: mitogen-activated protein kinase kinase 2 [Sesamum indicum]
CSS0050031	CSS0050031.1	687.843	294.354	1081.33	3.67357	1.87718	0.00317982	0.250178	Chr10	127894998	127897291	-	1644	CSS0050031	GO:0047672	-	-	Transferase family	Anthocyanin 5-aromatic acyltransferase {ECO:0000313|EMBL:AGT37414.1} OS=Vaccinium dunalianum PE=2 SV=1	anthocyanin 5-aromatic acyltransferase [Vaccinium dunalianum]
CSS0005646	CSS0005646.1	2887.27	1306.28	4468.26	3.4206	1.77425	0.00324831	0.254242	Chr1	191032302	191034074	-	1773	CSS0005646	GO:0005488	K09422	Transcription	Myb-like DNA-binding domain	Putative uncharacterized protein {ECO:0000313|EMBL:CCB57797.1} OS=Vitis vinifera (Grape) PE=4 SV=1	sucrose responsive element binding protein [Vitis vinifera]
CSS0034835	CSS0034835.1	9.56462	3.0924	16.0368	5.18589	2.37459	0.00325105	0.254242	Chr5	174587459	174590544	+	3086	CSS0034835	GO:0005388;GO:0005516;GO:0005524;GO:0006754;GO:0006882;GO:0009624;GO:0016021;GO:0046872;GO:0070588	K01537	Inorganic ion transport and metabolism	E1-E2 ATPase	Calcium-transporting ATPase {ECO:0000256|RuleBase:RU361146} OS=Vitis vinifera (Grape) PE=3 SV=1	"PREDICTED: putative calcium-transporting ATPase 13, plasma membrane-type-like [Citrus sinensis]"
CSS0035280	CSS0035280.1	26.4927	14.5148	38.4705	2.65043	1.40623	0.00333403	0.258653	Chr11	70994820	71001468	+	1803	CSS0035280	GO:0004435;GO:0004871;GO:0005509;GO:0006629;GO:0035556	K05857	Signal transduction mechanisms	"Phosphatidylinositol-specific phospholipase C, X domain"	Phosphoinositide phospholipase C {ECO:0000256|RuleBase:RU361133} OS=Theobroma cacao (Cacao) PE=4 SV=1	Phosphatidylinositol-speciwc phospholipase C4 [Theobroma cacao]
CSS0022041	CSS0022041.1	22.4106	11.7044	33.1167	2.82943	1.50051	0.00342577	0.264495	Chr10	103995505	103998337	-	636	CSS0022041	GO:0004089;GO:0006730;GO:0008270	K01674	General function prediction only	Eukaryotic-type carbonic anhydrase	Uncharacterized protein {ECO:0000313|EMBL:EXB75896.1} OS=Morus notabilis PE=4 SV=1	hypothetical protein L484_022573 [Morus notabilis]
CSS0035485	CSS0035485.1	43.3914	21.6945	65.0884	3.00022	1.58507	0.00346358	0.264662	Chr11	91725430	91728444	-	1074	CSS0035485	-	-	General function prediction only	Ankyrin repeats (many copies)	Uncharacterized protein {ECO:0000313|EMBL:EMJ02290.1} OS=Prunus persica (Peach) PE=4 SV=1	PREDICTED: uncharacterized protein LOC104880284 isoform X2 [Vitis vinifera]
CSS0001898	CSS0001898.1	23.3259	12.3456	34.3063	2.77883	1.47448	0.00352751	0.267274	Chr12	146234001	146235643	-	1643	CSS0001898	GO:0035251	-	-	UDP-glucoronosyl and UDP-glucosyl transferase	UDP-glucose flavonoid glucosyl-transferase {ECO:0000313|EMBL:AGV53046.1} OS=Actinidia chinensis (Kiwi) PE=2 SV=1	UDP-glucose flavonoid glucosyl-transferase [Actinidia chinensis]
CSS0014361	CSS0014361.1	55.9457	34.7264	77.165	2.22209	1.15192	0.00355729	0.268211	Chr14	59579963	59581862	-	867	CSS0014361	GO:0005488;GO:0006355;GO:0031328	K09422	Transcription	Myb-like DNA-binding domain	Putative uncharacterized protein {ECO:0000313|EMBL:CBI34384.3} OS=Vitis vinifera (Grape) PE=4 SV=1	PREDICTED: transcription factor MYB86 [Vitis vinifera]
CSS0016212	CSS0016212.1	12.7652	5.10545	20.425	4.00064	2.00023	0.00358721	0.268662	Chr2	73496091	73499139	+	1485	CSS0016212	-	-	-	SBP domain	"LIGULELESS1 protein, putative {ECO:0000313|EMBL:EOY22129.1} OS=Theobroma cacao (Cacao) PE=4 SV=1"	"LIGULELESS1 protein, putative [Theobroma cacao] "
CSS0008478	CSS0008478.1	31.8091	14.2056	49.4125	3.47838	1.79841	0.00359776	0.268934	Chr5	5176660	5178330	-	780	CSS0008478	-	-	-	CCT motif	Putative uncharacterized protein {ECO:0000313|EMBL:CBI21733.3} OS=Vitis vinifera (Grape) PE=4 SV=1	PREDICTED: zinc finger protein CONSTANS-LIKE 4 [Vitis vinifera]
CSS0009367	CSS0009367.1	25.0934	12.8104	37.3765	2.91767	1.54481	0.00362894	0.270228	Chr15	5763981	5764508	-	432	CSS0009367	-	-	-	Protein of unknown function (DUF581)	Uncharacterized protein {ECO:0000313|EMBL:EOY27379.1} OS=Theobroma cacao (Cacao) PE=4 SV=1	Uncharacterized protein TCM_029239 [Theobroma cacao]
CSS0009282	CSS0009282.1	23.0481	11.8639	34.2323	2.88542	1.52878	0.00363876	0.270265	Chr2	67469707	67471227	-	909	CSS0009282	-	-	General function prediction only	Leucine Rich repeats (2 copies)	"Outer arm dynein light chain 1 protein, putative isoform 4 {ECO:0000313|EMBL:EOY21376.1} OS=Theobroma cacao (Cacao) PE=4 SV=1"	"Outer arm dynein light chain 1 protein, putative isoform 4 [Theobroma cacao] "
CSS0001101	CSS0001101.1	77.8948	44.8985	110.891	2.46981	1.3044	0.00365387	0.270265	Chr10	111961069	111963408	+	1695	CSS0001101	GO:0005507;GO:0008447;GO:0046274;GO:0048046;GO:0052716;GO:0055114	K05909	"Secondary metabolites biosynthesis, transport and catabolism "	Multicopper oxidase	Laccase {ECO:0000256|RuleBase:RU361119} OS=Vitis vinifera (Grape) PE=3 SV=1	PREDICTED: laccase-11 [Vitis vinifera]
CSS0013610	CSS0013610.1	133.907	74.0271	193.787	2.61779	1.38835	0.00365388	0.270265	Chr14	87992877	88001795	+	3201	CSS0013610	GO:0000151;GO:0004842;GO:0009116;GO:0016567	-	-	"WD domain, G-beta repeat"	Putative uncharacterized protein {ECO:0000313|EMBL:CBI28040.3} OS=Vitis vinifera (Grape) PE=4 SV=1	PREDICTED: putative E3 ubiquitin-protein ligase LIN-1 isoform X1 [Vitis vinifera]
CSS0003976	CSS0003976.1	623.405	295.623	951.186	3.21756	1.68597	0.00373321	0.27432	Chr3	19366948	19371608	+	1327	CSS0003976	-	-	General function prediction only	C2 domain	Uncharacterized protein {ECO:0000313|EnsemblPlants:Solyc10g050060.1.1} OS=Solanum lycopersicum (Tomato) PE=4 SV=1	PREDICTED: extensin-like [Nicotiana sylvestris]
CSS0032541	CSS0032541.1	128.369	16.1081	240.629	14.9384	3.90095	0.00385078	0.281896	Chr14	51508482	51509212	-	731	CSS0032541	GO:0003677;GO:0003700;GO:0005634;GO:0045893	-	-	AP2 domain	AP2 domain-containing family protein {ECO:0000313|EMBL:EEE79445.1} OS=Populus trichocarpa (Western balsam poplar) PE=4 SV=1	PREDICTED: ethylene-responsive transcription factor ERF026-like [Populus euphratica]
CSS0014407	CSS0014407.1	20.7817	10.0667	31.4967	3.12881	1.64561	0.00403127	0.2902	Contig321	105554	116016	-	3048	CSS0014407	GO:0000166;GO:0015630;GO:0043234;GO:0044430	K10406	Cytoskeleton	Kinesin motor domain	Kinesin-like protein {ECO:0000256|RuleBase:RU000394} OS=Vitis vinifera (Grape) PE=3 SV=1	PREDICTED: kinesin-4-like [Nelumbo nucifera]
CSS0034903	CSS0034903.1	3.01564	0	6.03128	Inf	Inf	0.00406361	0.291168	Contig42	82126	82760	-	258	CSS0034903	-	-	-	-	-	-
CSS0007135	CSS0007135.1	1020.65	504.74	1536.55	3.04425	1.60609	0.0040821	0.291168	Chr9	79553079	79557982	-	1665	CSS0007135	GO:0005507;GO:0046274;GO:0048046;GO:0052716;GO:0055114	K05909	"Secondary metabolites biosynthesis, transport and catabolism "	Multicopper oxidase	Laccase {ECO:0000256|RuleBase:RU361119} OS=Vitis vinifera (Grape) PE=3 SV=1	unnamed protein product [Vitis vinifera]
CSS0027476	CSS0027476.1	30.0496	17.0023	43.0968	2.53476	1.34185	0.00410788	0.292096	Chr15	2741419	2741811	+	393	CSS0027476	-	-	-	-	Uncharacterized protein {ECO:0000313|EMBL:EYU21220.1} OS=Erythranthe guttata (Yellow monkey flower) PE=4 SV=1	hypothetical protein MIMGU_mgv1a022794mg [Erythranthe guttata]
CSS0024533	CSS0024533.1	54.7878	34.9003	74.6753	2.13967	1.09739	0.00415136	0.293954	Contig404	313339	315635	+	1788	CSS0024533	GO:0005199;GO:0009664	-	-	Extensin-like region	Extensin-like protein {ECO:0000313|EMBL:CAA60020.1} (Fragment) OS=Vigna unguiculata (Cowpea) PE=2 SV=1	extensin-like protein [Vigna unguiculata]
CSS0016733	CSS0016733.1	59.4493	37.9299	80.9688	2.1347	1.09403	0.00417745	0.29451	Chr10	89981779	89982631	-	853	CSS0016733	GO:0005576;GO:0030145;GO:0045735;GO:0050162;GO:0055114	-	-	Cupin	Oxalate oxidase 2 {ECO:0000313|EMBL:ADL62860.1} OS=Prunus armeniaca (Apricot) PE=4 SV=1	oxalate oxidase 2 precursor [Prunus armeniaca]
CSS0006451	CSS0006451.1	235.803	16.9798	454.627	26.7745	4.74279	0.00427555	0.298308	Chr2	196652345	196653465	+	897	CSS0006451	GO:0004553;GO:0005618;GO:0006073;GO:0016762;GO:0048046	-	-	Glycosyl hydrolases family 16	Xyloglucan endotransglucosylase/hydrolase {ECO:0000256|RuleBase:RU361120} OS=Theobroma cacao (Cacao) PE=3 SV=1	Xyloglucan endotransglucosylase/hydrolase family protein [Theobroma cacao]
CSS0035688	CSS0035688.1	244.502	145.153	343.851	2.36889	1.24421	0.00428255	0.298308	Chr2	42022502	42028712	-	1861	CSS0035688	GO:0030795;GO:0032259	K08241	-	SAM dependent carboxyl methyltransferase	Salicylic acid carboxyl methyltransferase {ECO:0000313|EMBL:AGC11863.1} OS=Camellia japonica PE=2 SV=1	salicylic acid carboxyl methyltransferase [Camellia japonica]
CSS0037297	CSS0037297.1	81.6845	54.1799	109.189	2.01531	1.011	0.0043166	0.299128	Chr2	15682575	15685628	-	1299	CSS0037297	GO:0005774;GO:0009834;GO:0010089;GO:0010215;GO:0010413;GO:0016049;GO:0031225;GO:0045492	-	-	COBRA-like protein	COBRA-like extracellular glycosyl-phosphatidyl inositol-anchored protein family {ECO:0000313|EMBL:EOY03772.1} OS=Theobroma cacao (Cacao) PE=4 SV=1	PREDICTED: COBRA-like protein 4 [Sesamum indicum]
CSS0046687	CSS0046687.1	8.62695	1.98322	15.2707	7.69996	2.94485	0.00432644	0.299277	Chr7	90498307	90499403	+	882	CSS0046687	GO:0004553;GO:0005618;GO:0006073;GO:0016762;GO:0048046	-	-	Glycosyl hydrolases family 16	Xyloglucan endotransglucosylase/hydrolase {ECO:0000256|RuleBase:RU361120} OS=Theobroma cacao (Cacao) PE=3 SV=1	PREDICTED: probable xyloglucan endotransglucosylase/hydrolase protein 23 [Nelumbo nucifera]
CSS0037437	CSS0037437.1	67.9809	44.5467	91.4151	2.05212	1.03711	0.00441963	0.303945	Chr1	118265741	118269726	-	3164	CSS0037437	-	-	-	Weak chloroplast movement under blue light	Putative uncharacterized protein {ECO:0000313|EMBL:CCB50586.1} OS=Vitis vinifera (Grape) PE=4 SV=1	"PREDICTED: WEB family protein At5g16730, chloroplastic-like [Vitis vinifera] "
CSS0023109	CSS0023109.1	6.12623	1.40082	10.8516	7.74664	2.95357	0.00442514	0.303945	Chr1	209576632	209589650	-	957	CSS0023109	GO:0009734	K17822	Function unknown	Cullin binding	Defective in cullin neddylation protein {ECO:0000256|RuleBase:RU410713} OS=Jatropha curcas (Barbados nut) PE=4 SV=1	hypothetical protein JCGZ_19856 [Jatropha curcas]
CSS0031216	CSS0031216.1	50.7869	28.6994	72.8744	2.53923	1.34439	0.00443969	0.304408	Chr13	71685571	71686751	+	1181	CSS0031216	-	-	-	-	"Coffea canephora DH200=94 genomic scaffold, scaffold_24 {ECO:0000313|EMBL:CDP06879.1} OS=Coffea canephora (Robusta coffee) PE=4 SV=1"	PREDICTED: F-box protein At2g27310-like [Fragaria vesca subsp. vesca]
CSS0001911	CSS0001911.1	6.84969	0.360076	13.3393	37.0458	5.21124	0.00445501	0.304417	Chr14	41809968	41810645	+	678	CSS0001911	GO:0002679;GO:0003677;GO:0003700;GO:0005634;GO:0009693;GO:0009737;GO:0009864;GO:0009873;GO:0010200;GO:0035556;GO:0045893	K09286	-	AP2 domain	"Coffea canephora DH200=94 genomic scaffold, scaffold_41 {ECO:0000313|EMBL:CDP10018.1} OS=Coffea canephora (Robusta coffee) PE=4 SV=1"	unnamed protein product [Coffea canephora]
CSS0020123	CSS0020123.1	1186.27	776.861	1595.68	2.05401	1.03845	0.00446249	0.304417	Chr7	17229394	17233197	+	2630	CSS0020123	GO:0006355	-	-	GRAS domain family	Uncharacterized protein {ECO:0000313|EMBL:EMJ15870.1} OS=Prunus persica (Peach) PE=4 SV=1	hypothetical protein PRUPE_ppa003323mg [Prunus persica]
CSS0029681	CSS0029681.1	582.124	46.923	1117.32	23.8119	4.57361	0.00447782	0.304417	Chr7	71549536	71550634	+	888	CSS0029681	GO:0004553;GO:0005618;GO:0006073;GO:0016762;GO:0048046	K08235	-	Glycosyl hydrolases family 16	Xyloglucan endotransglucosylase/hydrolase {ECO:0000256|RuleBase:RU361120} OS=Camellia sinensis (Tea) PE=2 SV=1	brassinosteroid-regulated protein [Camellia sinensis]
CSS0010873	CSS0010873.1	105.905	59.1639	152.647	2.58006	1.36741	0.0044789	0.304417	Chr4	92862550	92863927	-	1378	CSS0010873	-	-	-	TCP family transcription factor	Uncharacterized protein {ECO:0000313|EnsemblPlants:Solyc11g020670.1.1} OS=Solanum lycopersicum (Tomato) PE=4 SV=1	PREDICTED: transcription factor TCP23-like [Nicotiana tomentosiformis]
CSS0000831	CSS0000831.1	755.358	255.101	1255.61	4.92203	2.29925	0.00451738	0.305964	Chr6	12336012	12339801	-	1607	CSS0000831	GO:0005488;GO:0009653;GO:0016043;GO:0032787;GO:0044238;GO:0044763;GO:0048441	-	-	Helix-loop-helix DNA-binding domain	Uncharacterized protein {ECO:0000313|EMBL:ESR51775.1} OS=Citrus clementina PE=4 SV=1	hypothetical protein CICLE_v10032412mg [Citrus clementina]
CSS0044624	CSS0044624.1	390.855	197.969	583.741	2.94865	1.56006	0.00457302	0.309195	Chr1	213016768	213036077	+	2451	CSS0044624	-	-	-	Sieve element occlusion N-terminus	Uncharacterized protein {ECO:0000313|EMBL:KDP46373.1} OS=Jatropha curcas (Barbados nut) PE=4 SV=1	hypothetical protein JCGZ_10213 [Jatropha curcas]
CSS0024816	CSS0024816.1	30.9403	8.18907	53.6915	6.55648	2.71292	0.00476887	0.31802	Chr4	158994486	158997100	-	795	CSS0024816	-	-	-	No apical meristem (NAM) protein	Putative uncharacterized protein {ECO:0000313|EMBL:CCB55454.1} OS=Vitis vinifera (Grape) PE=4 SV=1	PREDICTED: NAC domain-containing protein 90 [Vitis vinifera]
CSS0046429	CSS0046429.1	636.268	383.877	888.659	2.31496	1.21099	0.00493012	0.327093	Chr14	20473750	20477532	+	3279	CSS0046429	GO:0000165;GO:0000166;GO:0004674;GO:0006468;GO:0016020;GO:0016491	-	-	Protein kinase domain	Uncharacterized protein {ECO:0000313|EMBL:KDP34178.1} OS=Jatropha curcas (Barbados nut) PE=4 SV=1	hypothetical protein JCGZ_07749 [Jatropha curcas]
CSS0045318	CSS0045318.1	74.5342	49.5618	99.5066	2.00773	1.00556	0.00507065	0.33351	Chr12	134817537	134819912	-	2376	CSS0045318	GO:0000166;GO:0004672;GO:0016310	-	-	Protein kinase domain	Uncharacterized protein {ECO:0000313|EMBL:ERP65543.1} OS=Populus trichocarpa (Western balsam poplar) PE=3 SV=1	hypothetical protein POPTR_0001s15360g [Populus trichocarpa]
CSS0003629	CSS0003629.1	43.9782	27.4308	60.5255	2.20648	1.14174	0.00529864	0.345562	Chr2	207413607	207414923	+	1005	CSS0003629	-	-	General function prediction only	Domain of unknown function	Uncharacterized protein {ECO:0000313|EMBL:EYU25856.1} OS=Erythranthe guttata (Yellow monkey flower) PE=4 SV=1	hypothetical protein MIMGU_mgv1a004842mg [Erythranthe guttata]
CSS0022466	CSS0022466.1	44.316	27.5716	61.0604	2.21462	1.14706	0.0053061	0.345562	Chr7	172662487	172663304	+	818	CSS0022466	-	-	-	Late embryogenesis abundant protein	Putative uncharacterized protein {ECO:0000313|EMBL:CCB47800.1} OS=Vitis vinifera (Grape) PE=4 SV=1	PREDICTED: uncharacterized protein LOC105160688 [Sesamum indicum]
CSS0005737	CSS0005737.1	253.485	167.095	339.876	2.03403	1.02434	0.00534754	0.346523	Chr14	59440767	59441547	+	679	CSS0005737	-	K18635	-	-	Uncharacterized protein {ECO:0000313|EMBL:KDO76317.1} OS=Citrus sinensis (Sweet orange) PE=4 SV=1	3-isopropylmalate dehydratase large subunit [Gossypium arboreum]
CSS0023383	CSS0023383.1	50.3884	32.2613	68.5156	2.12377	1.08663	0.0054994	0.351682	Chr10	38244831	38246979	-	885	CSS0023383	-	-	-	Protein of unknown function (DUF1639)	Putative uncharacterized protein {ECO:0000313|EMBL:CCB50899.1} OS=Vitis vinifera (Grape) PE=4 SV=1	PREDICTED: uncharacterized protein LOC100244117 [Vitis vinifera]
CSS0045557	CSS0045557.1	124.08	70.3601	177.799	2.52699	1.33742	0.00560032	0.356713	Chr7	153097175	153098128	+	954	CSS0045557	-	-	-	-	Uncharacterized protein {ECO:0000313|EMBL:KDP21649.1} OS=Jatropha curcas (Barbados nut) PE=4 SV=1	PREDICTED: uncharacterized protein LOC104222129 [Nicotiana sylvestris]
CSS0033483	CSS0033483.1	57.8593	33.2315	82.487	2.48219	1.31161	0.00561702	0.356713	Chr13	96835046	96835309	+	264	CSS0033483	-	-	-	-	Uncharacterized protein {ECO:0000313|EMBL:EOX95145.1} OS=Theobroma cacao (Cacao) PE=4 SV=1	Uncharacterized protein TCM_004699 [Theobroma cacao]
CSS0014858	CSS0014858.1	44.5722	27.578	61.5664	2.23245	1.15862	0.00563689	0.356713	Chr7	17074759	17079054	-	1844	CSS0014858	GO:0009832;GO:0010089;GO:0010417;GO:0047262;GO:0071555	K20867	-	Glycosyl transferase family 8	Uncharacterized protein {ECO:0000313|EMBL:EYU19206.1} OS=Erythranthe guttata (Yellow monkey flower) PE=4 SV=1	PREDICTED: probable galacturonosyltransferase 12 [Sesamum indicum]
CSS0006990	CSS0006990.1	323.248	204.053	442.442	2.16826	1.11654	0.00567437	0.358166	Chr13	68262441	68268155	+	1838	CSS0006990	GO:0004190;GO:0006508	-	"Posttranslational modification, protein turnover, chaperones "	Eukaryotic aspartyl protease	Uncharacterized protein {ECO:0000313|EnsemblPlants:PGSC0003DMT400001137} OS=Solanum tuberosum (Potato) PE=4 SV=1	PREDICTED: aspartic proteinase-like protein 2 isoform X2 [Nicotiana tomentosiformis]
CSS0036399	CSS0036399.1	8.32888	2.7525	13.9053	5.05185	2.33681	0.00570512	0.358501	Chr6	133834055	133838965	-	2367	CSS0036399	-	-	Cell wall/membrane/envelope biogenesis	Mechanosensitive ion channel	Putative uncharacterized protein {ECO:0000313|EMBL:CCB51416.1} OS=Vitis vinifera (Grape) PE=4 SV=1	PREDICTED: mechanosensitive ion channel protein 10-like [Vitis vinifera]
CSS0010246	CSS0010246.1	158.963	35.5044	282.422	7.95456	2.99178	0.00574156	0.359921	Chr7	88716992	88737372	+	1218	CSS0010246	GO:0004553;GO:0005618;GO:0006073;GO:0016762;GO:0048046	-	-	Glycosyl hydrolases family 16	Xyloglucan endotransglucosylase/hydrolase {ECO:0000256|RuleBase:RU361120} OS=Neolamarckia cadamba PE=3 SV=1	xyloglucan endotransglycosylase/hydrolase [Neolamarckia cadamba]
CSS0034980	CSS0034980.1	90.4536	26.4817	154.426	5.83141	2.54385	0.00575044	0.359921	Chr2	34142882	34144213	-	1332	CSS0034980	-	-	Signal transduction mechanisms	Protein kinase domain	Uncharacterized protein {ECO:0000313|EMBL:EYU39328.1} OS=Erythranthe guttata (Yellow monkey flower) PE=4 SV=1	PREDICTED: mitogen-activated protein kinase kinase kinase 2-like [Sesamum indicum]
CSS0028768	CSS0028768.1	30.2766	17.3584	43.1948	2.48842	1.31523	0.00577414	0.360375	Chr10	31575478	31576836	-	1359	CSS0028768	GO:0016746	-	-	Transferase family	"HXXXD-type acyl-transferase family protein, putative {ECO:0000313|EMBL:EOX91480.1} OS=Theobroma cacao (Cacao) PE=4 SV=1"	"HXXXD-type acyl-transferase family protein, putative [Theobroma cacao] "
CSS0029871	CSS0029871.1	26.9969	14.452	39.5419	2.73609	1.45212	0.00585013	0.36337	Chr11	70749294	70756481	+	2310	CSS0029871	GO:0004435;GO:0004871;GO:0005509;GO:0006629;GO:0035556	K05857	Signal transduction mechanisms	"Phosphatidylinositol-specific phospholipase C, X domain"	Phosphoinositide phospholipase C {ECO:0000256|RuleBase:RU361133} OS=Theobroma cacao (Cacao) PE=4 SV=1	Phosphatidylinositol-speciwc phospholipase C4 [Theobroma cacao]
CSS0025659	CSS0025659.1	40.4267	24.8111	56.0423	2.25876	1.17553	0.00590297	0.364408	Chr7	62984315	62986954	-	2395	CSS0025659	-	-	-	NB-ARC domain	"Coffea canephora DH200=94 genomic scaffold, scaffold_2148 {ECO:0000313|EMBL:CDP20963.1} OS=Coffea canephora (Robusta coffee) PE=4 SV=1"	unnamed protein product [Coffea canephora]
CSS0040854	CSS0040854.1	28.098	8.60794	47.5881	5.5284	2.46686	0.00595514	0.364696	Chr7	172206856	172207488	+	633	CSS0040854	-	-	-	-	Putative uncharacterized protein {ECO:0000313|EMBL:CCB47800.1} OS=Vitis vinifera (Grape) PE=4 SV=1	PREDICTED: uncharacterized protein LOC105160688 [Sesamum indicum]
CSS0023592	CSS0023592.1	61.5377	40.8259	82.2495	2.01464	1.01052	0.00602126	0.364696	Chr14	75479154	75480720	-	435	CSS0023592	GO:0004713;GO:0005524;GO:0006468	-	Signal transduction mechanisms	-	Uncharacterized protein {ECO:0000313|EnsemblPlants:GLYMA08G20750.3} OS=Glycine max (Soybean) PE=4 SV=1	PREDICTED: inactive protein kinase SELMODRAFT_444075-like isoform X3 [Nicotiana sylvestris]
CSS0021498	CSS0021498.1	45.867	22.637	69.0969	3.05239	1.60994	0.00603107	0.364696	Chr13	63097150	63097836	+	687	CSS0021498	-	-	-	Late embryogenesis abundant protein	Hin1 like protein {ECO:0000313|EMBL:BAD11071.1} OS=Capsicum chinense (Scotch bonnet) PE=2 SV=1	hin1 like protein [Capsicum chinense]
CSS0030349	CSS0030349.1	112.581	43.4495	181.712	4.18214	2.06424	0.00604922	0.364696	Contig1054	135833	137845	+	2013	CSS0030349	GO:0000151;GO:0004842;GO:0016567	-	Function unknown	U-box domain	Uncharacterized protein {ECO:0000313|EMBL:EYU42000.1} OS=Erythranthe guttata (Yellow monkey flower) PE=4 SV=1	PREDICTED: U-box domain-containing protein 16 [Sesamum indicum]
CSS0035043	CSS0035043.1	31.7514	18.8317	44.6712	2.37213	1.24618	0.00610675	0.367422	Chr4	188550483	188553155	-	1212	CSS0035043	-	-	-	GDSL/SGNH-like Acyl-Esterase family found in Pmr5 and Cas1p	Putative uncharacterized protein {ECO:0000313|EMBL:CBI18111.3} OS=Vitis vinifera (Grape) PE=4 SV=1	PREDICTED: protein trichome birefringence-like 34 [Vitis vinifera]
CSS0002652	CSS0002652.1	3728.77	2422.24	5035.31	2.07878	1.05574	0.00615705	0.368902	Chr9	48526336	48533241	-	1396	CSS0002652	GO:0008270;GO:0016491;GO:0055114	-	General function prediction only	Zinc-binding dehydrogenase	Alcohol dehydrogenase {ECO:0000313|EMBL:ADO51748.1} OS=Camellia sinensis (Tea) PE=2 SV=1	alcohol dehydrogenase [Camellia sinensis]
CSS0037341	CSS0037341.1	41.9965	18.2903	65.7027	3.59222	1.84487	0.00640948	0.378683	Chr11	117576052	117577898	+	1290	CSS0037341	GO:0004601;GO:0006979;GO:0009615;GO:0009723;GO:0020037;GO:0046872;GO:0055114	K00430	-	Peroxidase	Uncharacterized protein {ECO:0000313|EMBL:EMJ08041.1} OS=Prunus persica (Peach) PE=3 SV=1	hypothetical protein PRUPE_ppa027053mg [Prunus persica]
CSS0009490	CSS0009490.1	90.3038	18.9759	161.632	8.51773	3.09047	0.00645029	0.378683	Chr6	55616027	55616419	+	393	CSS0009490	-	-	-	-	Uncharacterized protein {ECO:0000313|EMBL:EEE91901.1} OS=Populus trichocarpa (Western balsam poplar) PE=4 SV=1	hypothetical protein POPTR_0006s20450g [Populus trichocarpa]
CSS0020595	CSS0020595.1	13.7633	4.16298	23.3637	5.61226	2.48858	0.00645643	0.378683	Chr4	49262834	49265990	+	2497	CSS0020595	GO:0004672;GO:0043167	-	-	Protein kinase domain	Putative uncharacterized protein {ECO:0000313|EMBL:CCB43294.1} OS=Vitis vinifera (Grape) PE=4 SV=1	PREDICTED: wall-associated receptor kinase 2-like [Malus domestica]
CSS0038529	CSS0038529.1	42.3526	26.3255	58.3798	2.21762	1.14901	0.00657033	0.383007	Chr11	66922565	66923090	-	526	CSS0038529	-	K14686	Inorganic ion transport and metabolism	Ctr copper transporter family	"Copper transporter, putative {ECO:0000313|EMBL:EOY33887.1} OS=Theobroma cacao (Cacao) PE=4 SV=1"	"Copper transporter, putative [Theobroma cacao] "
CSS0017837	CSS0017837.1	3.68539	0.369728	7.00105	18.9357	4.24304	0.00657993	0.383007	Chr8	149636503	149637159	+	657	CSS0017837	GO:0008762;GO:0050468;GO:0050660;GO:0055114	-	-	Berberine and berberine like	Uncharacterized protein {ECO:0000313|EnsemblPlants:PGSC0003DMT400080467} OS=Solanum tuberosum (Potato) PE=4 SV=1	PREDICTED: cannabidiolic acid synthase-like [Nicotiana tomentosiformis]
CSS0013493	CSS0013493.1	95.724	58.3471	133.101	2.28119	1.18979	0.00677245	0.390168	Chr11	115129848	115133999	+	1827	CSS0013493	-	-	General function prediction only	Aluminium activated malate transporter	Uncharacterized protein {ECO:0000313|EMBL:EEE88204.1} OS=Populus trichocarpa (Western balsam poplar) PE=4 SV=1	hypothetical protein POPTR_0009s02310g [Populus trichocarpa]
CSS0006706	CSS0006706.1	5.77032	1.4403	10.1003	7.01264	2.80996	0.00688076	0.393277	Chr15	111698295	111702990	+	1245	CSS0006706	-	-	-	Core-2/I-Branching enzyme	Uncharacterized protein {ECO:0000313|EnsemblPlants:Solyc12g036400.1.1} OS=Solanum lycopersicum (Tomato) PE=4 SV=1	PREDICTED: uncharacterized protein LOC104214963 isoform X1 [Nicotiana sylvestris]
CSS0025071	CSS0025071.1	27.2289	15.7989	38.6589	2.44693	1.29097	0.00688702	0.393277	Chr2	71919151	71919522	+	372	CSS0025071	-	-	-	-	"Coffea canephora DH200=94 genomic scaffold, scaffold_2 {ECO:0000313|EMBL:CDO98438.1} OS=Coffea canephora (Robusta coffee) PE=4 SV=1"	unnamed protein product [Coffea canephora]
CSS0046750	CSS0046750.1	259.884	163.894	355.874	2.17136	1.1186	0.00699248	0.398714	Chr10	142076217	142078364	-	2148	CSS0046750	GO:0006944;GO:0008168;GO:0032259;GO:0048193	-	-	Methyltransferase FkbM domain	Methyltransferases {ECO:0000313|EMBL:EOY07052.1} OS=Theobroma cacao (Cacao) PE=4 SV=1	PREDICTED: uncharacterized protein LOC104602499 [Nelumbo nucifera]
CSS0030780	CSS0030780.1	13.5892	6.12689	21.0515	3.43592	1.7807	0.00702055	0.39973	Chr12	87980962	87982872	-	1911	CSS0030780	GO:0004672;GO:0007165;GO:0016020;GO:0016310	-	-	Protein tyrosine kinase	Uncharacterized protein {ECO:0000313|EMBL:KDP21268.1} OS=Jatropha curcas (Barbados nut) PE=4 SV=1	hypothetical protein JCGZ_21739 [Jatropha curcas]
CSS0000219	CSS0000219.1	93.3907	51.9325	134.849	2.59662	1.37663	0.00705285	0.399825	Chr1	21666205	21675841	-	1639	CSS0000219	-	K16297	-	Serine carboxypeptidase	Carboxypeptidase {ECO:0000256|RuleBase:RU361156} OS=Vitis vinifera (Grape) PE=3 SV=1	unnamed protein product [Vitis vinifera]
CSS0017990	CSS0017990.1	54.5111	35.6454	73.3768	2.05853	1.04161	0.00706845	0.399825	Contig593	45721	50402	-	2939	CSS0017990	GO:0000166	-	-	NB-ARC domain	Uncharacterized protein {ECO:0000313|EMBL:EEE90393.2} OS=Populus trichocarpa (Western balsam poplar) PE=4 SV=2	PREDICTED: TMV resistance protein N-like [Populus euphratica]
CSS0009130	CSS0009130.1	148.742	16.8679	280.616	16.6361	4.05625	0.0070743	0.399825	Chr2	196803308	196804472	+	878	CSS0009130	GO:0004553;GO:0005618;GO:0006073;GO:0016762;GO:0048046	K14504	-	Glycosyl hydrolases family 16	Xyloglucan endotransglucosylase/hydrolase {ECO:0000256|RuleBase:RU361120} OS=Vitis vinifera (Grape) PE=3 SV=1	Putative xyloglucan endotransglucosylase/hydrolase protein 23 [Glycine soja]
CSS0018578	CSS0018578.1	21.761	11.9153	31.6067	2.65261	1.40741	0.00709124	0.399825	Chr10	39826459	39832099	-	1137	CSS0018578	-	-	-	Core-2/I-Branching enzyme	Uncharacterized protein {ECO:0000313|EMBL:EEE88835.2} OS=Populus trichocarpa (Western balsam poplar) PE=4 SV=2	PREDICTED: uncharacterized protein LOC105156363 [Sesamum indicum]
CSS0037450	CSS0037450.1	64.7222	42.7662	86.6782	2.0268	1.0192	0.00709409	0.399825	Contig405	318295	321426	+	3060	CSS0037450	-	-	-	Plant phosphoribosyltransferase C-terminal	C2 calcium/lipid-binding plant phosphoribosyltransferase family protein {ECO:0000313|EMBL:EOX96751.1} OS=Theobroma cacao (Cacao) PE=4 SV=1	C2 calcium/lipid-binding plant phosphoribosyltransferase family protein [Theobroma cacao]
CSS0009828	CSS0009828.1	7.59696	2.4714	12.7225	5.14791	2.36399	0.00717838	0.403991	Chr11	117667534	117669152	+	999	CSS0009828	GO:0004601;GO:0006979;GO:0009615;GO:0009723;GO:0020037;GO:0046872;GO:0055114	K00430	-	Peroxidase	Uncharacterized protein {ECO:0000313|EMBL:EMJ08041.1} OS=Prunus persica (Peach) PE=3 SV=1	PREDICTED: peroxidase 15-like [Fragaria vesca subsp. vesca]
CSS0042659	CSS0042659.1	9.7888	3.70463	15.873	4.28463	2.09917	0.00723661	0.406095	Chr3	55871866	55872842	-	903	CSS0042659	GO:0030410;GO:0030418	K05953	-	Nicotianamine synthase protein	Putative uncharacterized protein {ECO:0000313|EMBL:CAN65138.1} OS=Vitis vinifera (Grape) PE=4 SV=1	PREDICTED: nicotianamine synthase [Vitis vinifera]
CSS0005839	CSS0005839.1	271.955	159.154	384.757	2.41751	1.27352	0.00746054	0.415666	Chr10	4994151	4996065	+	546	CSS0005839	GO:0003700;GO:0006355;GO:0043565	-	-	WRKY DNA -binding domain	Uncharacterized protein {ECO:0000313|EMBL:EEE79720.2} OS=Populus trichocarpa (Western balsam poplar) PE=4 SV=2	hypothetical protein POPTR_0003s16750g [Populus trichocarpa]
CSS0034060	CSS0034060.1	1060.28	641.915	1478.65	2.3035	1.20383	0.00756239	0.417163	Chr2	15677594	15681949	+	1317	CSS0034060	GO:0010215;GO:0016049;GO:0031225	-	-	COBRA-like protein	Uncharacterized protein {ECO:0000313|EnsemblPlants:PGSC0003DMT400003470} OS=Solanum tuberosum (Potato) PE=4 SV=1	PREDICTED: protein COBRA-like [Sesamum indicum]
CSS0004433	CSS0004433.1	479.047	253.03	705.064	2.78649	1.47845	0.00759754	0.417918	Chr4	121379210	121380793	-	1166	CSS0004433	-	-	-	"Protein of unknown function, DUF538"	"Coffea canephora DH200=94 genomic scaffold, scaffold_11 {ECO:0000313|EMBL:CDP03968.1} OS=Coffea canephora (Robusta coffee) PE=4 SV=1"	PREDICTED: uncharacterized protein LOC105170519 [Sesamum indicum]
CSS0032040	CSS0032040.1	649.178	162.999	1135.36	6.96542	2.80021	0.00762976	0.418574	Chr3	19710291	19711764	+	1474	CSS0032040	GO:0009725;GO:1901700	K09422	Transcription	Myb-like DNA-binding domain	Putative uncharacterized protein {ECO:0000313|EMBL:CCB57797.1} OS=Vitis vinifera (Grape) PE=4 SV=1	sucrose responsive element binding protein [Vitis vinifera]
CSS0037628	CSS0037628.1	40.348	25.6442	55.0518	2.14676	1.10216	0.00763096	0.418574	Contig1238	66375	70715	-	1269	CSS0037628	GO:0008373;GO:0016020	-	Carbohydrate transport and metabolism	Glycosyltransferase family 29 (sialyltransferase)	Putative uncharacterized protein {ECO:0000313|EMBL:CAN64919.1} OS=Vitis vinifera (Grape) PE=4 SV=1	"PREDICTED: CMP-N-acetylneuraminate-beta-galactosamide-alpha-2,3-sialyltransferase 1 [Vitis vinifera]"
CSS0014676	CSS0014676.1	13.0616	5.95283	20.1704	3.38837	1.76059	0.00765965	0.419557	Chr12	25070855	25074401	+	2886	CSS0014676	-	-	General function prediction only	Leucine Rich repeats (2 copies)	"Coffea canephora DH200=94 genomic scaffold, scaffold_120 {ECO:0000313|EMBL:CDP16280.1} OS=Coffea canephora (Robusta coffee) PE=4 SV=1"	unnamed protein product [Coffea canephora]
CSS0047976	CSS0047976.1	38.6387	21.7412	55.5361	2.55442	1.35299	0.00768952	0.420171	Contig699	54491	57227	+	1702	CSS0047976	GO:0006950	K19476	Cytoskeleton	Regulator of Vps4 activity in the MVB pathway	Putative uncharacterized protein {ECO:0000313|EMBL:CCB50927.1} OS=Vitis vinifera (Grape) PE=4 SV=1	PREDICTED: uncharacterized protein LOC105156397 [Sesamum indicum]
CSS0043643	CSS0043643.1	8.1886	2.92887	13.4483	4.59165	2.19901	0.00769945	0.420171	Chr9	87328962	87329513	-	552	CSS0043643	-	-	-	-	Putative uncharacterized protein {ECO:0000313|EMBL:CAN82663.1} OS=Vitis vinifera (Grape) PE=4 SV=1	hypothetical protein VITISV_004929 [Vitis vinifera]
CSS0003813	CSS0003813.1	457.802	298.981	616.623	2.06242	1.04433	0.00776507	0.420171	Chr5	7232453	7236041	-	1054	CSS0003813	-	-	-	-	Uncharacterized protein {ECO:0000313|EMBL:EEE83882.2} OS=Populus trichocarpa (Western balsam poplar) PE=4 SV=2	hypothetical protein POPTR_0001s47550g [Populus trichocarpa]
CSS0010345	CSS0010345.1	98.4555	55.8273	141.084	2.52715	1.33751	0.0077743	0.420171	Chr4	25586230	25589582	-	3109	CSS0010345	GO:0000166;GO:0004672;GO:0016020;GO:0016310;GO:0016491	-	-	Protein kinase domain	"Leucine-rich receptor-like protein kinase family protein, XI-23,RLK7 {ECO:0000313|EMBL:EOY15589.1} OS=Theobroma cacao (Cacao) PE=3 SV=1"	"Leucine-rich receptor-like protein kinase family protein, XI-23,RLK7 [Theobroma cacao] "
CSS0010388	CSS0010388.1	3396.6	2253.95	4539.25	2.01391	1.01	0.0077844	0.420171	Contig930	141074	147651	-	2401	CSS0010388	GO:0005768;GO:0005794;GO:0005802;GO:0008168;GO:0009269;GO:0009409;GO:0009651;GO:0009737;GO:0032259	-	-	Putative S-adenosyl-L-methionine-dependent methyltransferase	Putative uncharacterized protein {ECO:0000313|EMBL:ABK94960.1} OS=Populus trichocarpa (Western balsam poplar) PE=2 SV=1	unknown [Populus trichocarpa]
CSS0036170	CSS0036170.1	12.9693	5.93352	20.005	3.37153	1.7534	0.00778953	0.420171	Chr4	167523751	167525871	+	2121	CSS0036170	GO:0016021;GO:0055085	-	-	Nodulin-like	Putative uncharacterized protein {ECO:0000313|EMBL:CCB55346.1} OS=Vitis vinifera (Grape) PE=4 SV=1	PREDICTED: uncharacterized membrane protein YMR155W-like [Citrus sinensis]
CSS0021781	CSS0021781.1	728.978	351.164	1106.79	3.15178	1.65617	0.00786019	0.422228	Chr1	153817861	153821566	-	300	CSS0021781	-	-	-	-	Uncharacterized protein {ECO:0000313|EnsemblPlants:GLYMA04G39680.1} OS=Glycine max (Soybean) PE=4 SV=1	PREDICTED: uncharacterized protein LOC104108076 [Nicotiana tomentosiformis]
CSS0018532	CSS0018532.1	234.307	105.712	362.902	3.43293	1.77944	0.00794133	0.425999	Chr7	59187751	59189171	-	1421	CSS0018532	-	-	"Posttranslational modification, protein turnover, chaperones "	Glutaredoxin	Uncharacterized protein {ECO:0000313|EnsemblPlants:GLYMA12G13920.1} OS=Glycine max (Soybean) PE=2 SV=1	uncharacterized protein LOC100306716 [Glycine max]
CSS0016515	CSS0016515.1	8.03457	2.7525	13.3166	4.83801	2.27441	0.00805862	0.430511	Chr5	187443056	187444674	-	1519	CSS0016515	GO:0006855;GO:0015238;GO:0015297;GO:0016020	K03327	General function prediction only	MatE	MATE efflux family protein {ECO:0000256|RuleBase:RU004914} OS=Vitis vinifera (Grape) PE=3 SV=1	PREDICTED: MATE efflux family protein 5 [Vitis vinifera]
CSS0004582	CSS0004582.1	1054.61	343.209	1766.01	5.14558	2.36333	0.00814492	0.433931	Chr4	24650341	24654158	-	2968	CSS0004582	GO:0009506;GO:0016759	-	-	Glycosyltransferase like family 2	"Coffea canephora DH200=94 genomic scaffold, scaffold_6 {ECO:0000313|EMBL:CDP01004.1} OS=Coffea canephora (Robusta coffee) PE=4 SV=1"	unnamed protein product [Coffea canephora]
CSS0009312	CSS0009312.1	6.27492	1.80038	10.7495	5.97066	2.57789	0.00817223	0.434792	Chr13	48936919	48938592	-	957	CSS0009312	-	K00430	-	Peroxidase	"Coffea canephora DH200=94 genomic scaffold, scaffold_1150 {ECO:0000313|EMBL:CDP20371.1} OS=Coffea canephora (Robusta coffee) PE=3 SV=1"	unnamed protein product [Coffea canephora]
CSS0049063	CSS0049063.1	14.1482	4.59237	23.7039	5.16159	2.36782	0.00819552	0.435074	Chr4	29606693	29609191	+	852	CSS0049063	-	-	-	-	Putative uncharacterized protein {ECO:0000313|EMBL:CCB45605.1} OS=Vitis vinifera (Grape) PE=4 SV=1	PREDICTED: uncharacterized protein LOC100254028 isoform X2 [Vitis vinifera]
CSS0022953	CSS0022953.1	103.788	60.8634	146.713	2.41052	1.26935	0.00820619	0.435074	Chr9	107329796	107331253	+	1458	CSS0022953	-	-	-	-	"Carbohydrate-binding protein, putative {ECO:0000313|EMBL:EOY15679.1} OS=Theobroma cacao (Cacao) PE=4 SV=1"	PREDICTED: protein PHLOEM PROTEIN 2-LIKE A10 [Nicotiana sylvestris]
CSS0024906	CSS0024906.1	354.499	167.398	541.601	3.23541	1.69395	0.00836419	0.438417	Chr1	212986611	212989691	-	2085	CSS0024906	-	-	-	Sieve element occlusion N-terminus	Uncharacterized protein {ECO:0000313|EMBL:KDP46373.1} OS=Jatropha curcas (Barbados nut) PE=4 SV=1	hypothetical protein JCGZ_10213 [Jatropha curcas]
CSS0015177	CSS0015177.1	544.846	144.722	944.969	6.52954	2.70698	0.00837719	0.438508	Chr7	46718325	46720572	-	1550	CSS0015177	GO:0005215;GO:0006810;GO:0016021	K15283	-	Triose-phosphate Transporter family	Putative glucose-6-phosphate/phosphate translocator {ECO:0000313|EMBL:ACV60359.1} OS=Camellia sinensis (Tea) PE=2 SV=1	putative glucose-6-phosphate/phosphate translocator [Camellia sinensis]
CSS0029777	CSS0029777.1	100.869	65.5265	136.212	2.07873	1.0557	0.00839179	0.438682	Chr14	4448459	4449848	+	1390	CSS0029777	-	-	-	Plant protein of unknown function (DUF868)	Uncharacterized protein {ECO:0000313|EnsemblPlants:PGSC0003DMT400068894} OS=Solanum tuberosum (Potato) PE=4 SV=1	PREDICTED: uncharacterized protein LOC102585370 [Solanum tuberosum]
CSS0001243	CSS0001243.1	3.55925	0.360076	6.75842	18.7694	4.23031	0.00840443	0.438754	Contig1166	176366	176795	+	210	CSS0001243	GO:0004565;GO:0005975;GO:0009341;GO:0009507;GO:0030246;GO:0043169	K01190	-	"Glycosyl hydrolases family 2, sugar binding domain"	Glycoside hydrolase family 2 family protein {ECO:0000313|EMBL:EEE84011.2} OS=Populus trichocarpa (Western balsam poplar) PE=3 SV=2	PREDICTED: beta-galactosidase-like [Fragaria vesca subsp. vesca]
CSS0009526	CSS0009526.1	1277.97	815.995	1739.94	2.13229	1.0924	0.0086068	0.446105	Contig1045	261439	264972	-	3197	CSS0009526	GO:0004674;GO:0004715;GO:0005524;GO:0005886;GO:0009791;GO:0010483;GO:0043680;GO:0046777;GO:0050832	-	Signal transduction mechanisms	Protein tyrosine kinase	Malectin/receptor-like protein kinase family protein {ECO:0000313|EMBL:EOY04417.1} OS=Theobroma cacao (Cacao) PE=3 SV=1	Malectin/receptor-like protein kinase family protein [Theobroma cacao]
CSS0000440	CSS0000440.1	946.018	539.841	1352.19	2.5048	1.3247	0.00878356	0.452304	Chr6	12735185	12745201	+	1803	CSS0000440	-	-	-	Protein of unknown function (DUF569)	"Coffea canephora DH200=94 genomic scaffold, scaffold_5 {ECO:0000313|EMBL:CDP00268.1} OS=Coffea canephora (Robusta coffee) PE=4 SV=1"	PREDICTED: uncharacterized protein LOC104248461 [Nicotiana sylvestris]
CSS0021777	CSS0021777.1	894.668	142.18	1647.16	11.585	3.53419	0.00891284	0.456725	Chr12	120655778	120657940	-	1401	CSS0021777	GO:0005506;GO:0009055;+)-abscisic acid 8'-hydroxylase activity;Molecular Function: heme binding;Biological Process: oxidation-reduction process;	K09843	-	Cytochrome P450	"Coffea canephora DH200=94 genomic scaffold, scaffold_25 {ECO:0000313|EMBL:CDP07213.1} OS=Coffea canephora (Robusta coffee) PE=3 SV=1"	PREDICTED: abscisic acid 8&apos;-hydroxylase 1-like [Sesamum indicum]
CSS0034851	CSS0034851.1	1383.52	873.694	1893.34	2.16705	1.11573	0.00892942	0.456973	Chr3	13863342	13870022	-	3100	CSS0034851	GO:0000166;GO:0007165;GO:0009725;GO:0009743;GO:0045087;GO:0051179;GO:0071310	-	-	G-protein alpha subunit	"Coffea canephora DH200=94 genomic scaffold, scaffold_1 {ECO:0000313|EMBL:CDO97112.1} OS=Coffea canephora (Robusta coffee) PE=4 SV=1"	unnamed protein product [Coffea canephora]
CSS0039256	CSS0039256.1	403.649	256.023	551.275	2.15323	1.1065	0.00896085	0.457979	Chr13	69760148	69761426	-	1248	CSS0039256	GO:0004664;GO:0009094;GO:0047769	K05359	Amino acid transport and metabolism	Prephenate dehydratase	Putative uncharacterized protein {ECO:0000313|EMBL:CAN68383.1} OS=Vitis vinifera (Grape) PE=4 SV=1	"PREDICTED: arogenate dehydratase/prephenate dehydratase 6, chloroplastic-like [Nicotiana tomentosiformis]"
CSS0043006	CSS0043006.1	548.667	317.433	779.902	2.4569	1.29684	0.00899344	0.458528	Chr11	109681098	109682953	+	1856	CSS0043006	-	-	-	Late embryogenesis abundant protein	Uncharacterized protein {ECO:0000313|EMBL:KDP42899.1} OS=Jatropha curcas (Barbados nut) PE=4 SV=1	hypothetical protein JCGZ_23841 [Jatropha curcas]
CSS0009759	CSS0009759.1	693.184	435.452	950.916	2.18375	1.1268	0.00900344	0.458528	Contig1040	543590	545272	+	1683	CSS0009759	GO:0004683;GO:0005524;GO:0006468;GO:0009268;GO:0009611;GO:0009620;GO:0009695;GO:0009723;GO:0009738;GO:0009753;GO:0010118;GO:0019722;GO:0042802	K12761	Signal transduction mechanisms	Protein kinase domain	SOS3-interacting protein 4 {ECO:0000313|EMBL:EOY34678.1} OS=Theobroma cacao (Cacao) PE=4 SV=1	SOS3-interacting protein 4 [Theobroma cacao]
CSS0011846	CSS0011846.1	567.941	289.657	846.225	2.92147	1.54669	0.00902385	0.458528	Chr4	182140025	182144357	+	1616	CSS0011846	GO:0016021	-	-	Triose-phosphate Transporter family	Putative uncharacterized protein {ECO:0000313|EMBL:CAN81426.1} OS=Vitis vinifera (Grape) PE=4 SV=1	PREDICTED: probable sugar phosphate/phosphate translocator At3g11320 [Nelumbo nucifera]
CSS0034476	CSS0034476.1	35.3676	21.6059	49.1294	2.27389	1.18516	0.00908124	0.459908	Chr10	161278447	161284179	+	3677	CSS0034476	-	K11593	"Translation, ribosomal structure and biogenesis "	Piwi domain	Protein argonaute {ECO:0000256|RuleBase:RU361178} OS=Erythranthe guttata (Yellow monkey flower) PE=3 SV=1	PREDICTED: protein argonaute 2 [Nicotiana tomentosiformis]
CSS0016234	CSS0016234.1	43.5065	27.7167	59.2963	2.13937	1.09719	0.00919504	0.465066	Chr2	123069831	123070367	-	537	CSS0016234	-	-	-	-	Uncharacterized protein {ECO:0000313|EMBL:EEE79176.1} OS=Populus trichocarpa (Western balsam poplar) PE=4 SV=1	PREDICTED: uncharacterized protein LOC104880239 [Vitis vinifera]
CSS0013166	CSS0013166.1	46.2388	30.1702	62.3075	2.0652	1.04628	0.00920747	0.46509	Chr12	23712824	23722570	+	1928	CSS0013166	-	K09419	Transcription	HSF-type DNA-binding	"Coffea canephora DH200=94 genomic scaffold, scaffold_16 {ECO:0000313|EMBL:CDP05569.1} OS=Coffea canephora (Robusta coffee) PE=3 SV=1"	unnamed protein product [Coffea canephora]
CSS0032648	CSS0032648.1	36.9987	23.3942	50.6033	2.16307	1.11308	0.00928676	0.467423	Chr13	119486902	119496051	-	5151	CSS0032648	GO:0003676;GO:0005524;GO:0008026;GO:0008270	K12818	RNA processing and modification	Helicase conserved C-terminal domain	Uncharacterized protein {ECO:0000313|EMBL:KDP40932.1} OS=Jatropha curcas (Barbados nut) PE=4 SV=1	"PREDICTED: putative uncharacterized protein At4g01020, chloroplastic [Nelumbo nucifera]"
CSS0021769	CSS0021769.1	540.067	339.406	740.728	2.18242	1.12593	0.00936365	0.469214	Chr11	34833386	34842381	-	2289	CSS0021769	GO:0005506;GO:0016165;GO:0031408;GO:0055114	K00454	-	Lipoxygenase	Lipoxygenase {ECO:0000256|RuleBase:RU003975} OS=Camellia sinensis (Tea) PE=2 SV=1	lipoxygenase [Camellia sinensis]
CSS0035727	CSS0035727.1	14.2831	6.90583	21.6603	3.13652	1.64917	0.00939033	0.469214	Contig313	1898494	1903563	+	1036	CSS0035727	GO:0016021;GO:0016192	K08511	"Intracellular trafficking, secretion, and vesicular transport "	Synaptobrevin	Putative vesicle-associated membrane protein 726 {ECO:0000313|EMBL:EXC24180.1} OS=Morus notabilis PE=4 SV=1	PREDICTED: vesicle-associated membrane protein 725 [Tarenaya hassleriana]
CSS0030102	CSS0030102.1	64.6279	36.6306	92.6252	2.52863	1.33836	0.0094609	0.469522	Chr2	51086392	51090011	-	843	CSS0030102	-	-	-	No apical meristem (NAM) protein	Putative uncharacterized protein {ECO:0000313|EMBL:CAN62781.1} OS=Vitis vinifera (Grape) PE=4 SV=1	hypothetical protein VITISV_033487 [Vitis vinifera]
CSS0018941	CSS0018941.1	33.1264	14.8975	51.3553	3.44725	1.78545	0.00946399	0.469522	Chr7	36718457	36719505	+	660	CSS0018941	GO:0004462;GO:0016740	K00799	"Posttranslational modification, protein turnover, chaperones "	"Glutathione S-transferase, N-terminal domain"	Uncharacterized protein {ECO:0000313|EMBL:KCW67681.1} OS=Eucalyptus grandis (Flooded gum) PE=3 SV=1	PREDICTED: probable glutathione S-transferase parC [Prunus mume]
CSS0013378	CSS0013378.1	164.11	108.88	219.341	2.01451	1.01043	0.00953205	0.471697	Chr11	84795908	84800091	-	1161	CSS0013378	GO:0004592;GO:0015940	K01918	Coenzyme transport and metabolism	Pantoate-beta-alanine ligase	Uncharacterized protein {ECO:0000313|EMBL:EMJ01627.1} OS=Prunus persica (Peach) PE=3 SV=1	PREDICTED: pantoate-beta-alanine ligase [Prunus mume]
CSS0037130	CSS0037130.1	8.92133	3.27611	14.5666	4.44629	2.1526	0.00955583	0.472274	Chr10	157277571	157278977	-	1407	CSS0037130	GO:0016740	K13495	-	UDP-glucoronosyl and UDP-glucosyl transferase	Putative uncharacterized protein {ECO:0000313|EMBL:CCB55102.1} OS=Vitis vinifera (Grape) PE=3 SV=1	PREDICTED: zeatin O-glucosyltransferase-like [Vitis vinifera]
CSS0033403	CSS0033403.1	89.9018	50.5735	129.23	2.55529	1.35349	0.00959883	0.473798	Contig921	35977	39128	+	2907	CSS0033403	GO:0000166;GO:0004672;GO:0016020;GO:0016310;GO:0016491	-	-	Protein kinase domain	"Leucine-rich receptor-like protein kinase family protein, XI-23,RLK7 {ECO:0000313|EMBL:EOY15589.1} OS=Theobroma cacao (Cacao) PE=3 SV=1"	Receptor-like protein kinase HAIKU2 [Gossypium arboreum]
CSS0019787	CSS0019787.1	1079.97	497.878	1662.06	3.33828	1.7391	0.00961883	0.474051	Chr4	13199416	13204520	+	2574	CSS0019787	GO:0016301;GO:0016310	-	-	Leucine rich repeat	Putative uncharacterized protein {ECO:0000313|EMBL:CCB45948.1} OS=Vitis vinifera (Grape) PE=4 SV=1	PREDICTED: probable LRR receptor-like serine/threonine-protein kinase At2g16250 [Vitis vinifera]
CSS0006663	CSS0006663.1	2188.5	1432.25	2944.76	2.05604	1.03987	0.00964048	0.474051	Chr1	146789465	146791192	-	1728	CSS0006663	-	-	-	-	Uncharacterized protein {ECO:0000313|EMBL:EEE94088.2} OS=Populus trichocarpa (Western balsam poplar) PE=4 SV=2	PREDICTED: uncharacterized protein LOC105130274 [Populus euphratica]
CSS0009875	CSS0009875.1	16.2414	8.39527	24.0876	2.86919	1.52064	0.00973069	0.477884	Chr8	47945128	47965401	+	1095	CSS0009875	GO:0016788	-	-	GDSL-like Lipase/Acylhydrolase	Putative uncharacterized protein {ECO:0000313|EMBL:CBI30638.3} OS=Vitis vinifera (Grape) PE=4 SV=1	PREDICTED: GDSL esterase/lipase At5g45960 [Vitis vinifera]
CSS0040845	CSS0040845.1	45.4123	27.8539	62.9707	2.26075	1.1768	0.00991757	0.484617	Chr4	10934261	10942882	+	1814	CSS0040845	GO:0008762;GO:0009536;GO:0009694;GO:0009753;GO:0009823;GO:0016023;GO:0019139;GO:0022900;GO:0032940;GO:0050660	K00279	Energy production and conversion	"Cytokinin dehydrogenase 1, FAD and cytokinin binding"	Uncharacterized protein {ECO:0000313|EMBL:KDP38564.1} OS=Jatropha curcas (Barbados nut) PE=4 SV=1	hypothetical protein JCGZ_04489 [Jatropha curcas]
CSS0030098	CSS0030098.1	243.392	126.174	360.61	2.85804	1.51503	0.0101494	0.492675	Chr11	7523233	7525722	+	1938	CSS0030098	GO:0004857;GO:0005618;GO:0030599;GO:0042545;GO:0043086;GO:0045330;GO:0045490	K01051	-	Pectinesterase	Pectinesterase {ECO:0000256|RuleBase:RU000589} OS=Citrus sinensis (Sweet orange) PE=3 SV=1	PREDICTED: probable pectinesterase/pectinesterase inhibitor 7 [Nicotiana sylvestris]
CSS0021162	CSS0021162.1	1615.65	970.59	2260.72	2.32922	1.21985	0.0101948	0.493827	Chr4	189379094	189383766	-	2576	CSS0021162	GO:0004842;GO:0006511;GO:0009407;GO:0016567	K10268	General function prediction only	Leucine Rich repeat	"Coffea canephora DH200=94 genomic scaffold, scaffold_797 {ECO:0000313|EMBL:CDP19947.1} OS=Coffea canephora (Robusta coffee) PE=4 SV=1"	unnamed protein product [Coffea canephora]
CSS0037345	CSS0037345.1	7.29959	2.56879	12.0304	4.68329	2.22752	0.0102734	0.4964	Chr7	27944987	27949516	-	1329	CSS0037345	-	-	-	D-mannose binding lectin	Putative uncharacterized protein {ECO:0000313|EMBL:CCB46253.1} OS=Vitis vinifera (Grape) PE=4 SV=1	PREDICTED: epidermis-specific secreted glycoprotein EP1-like [Vitis vinifera]
CSS0048814	CSS0048814.1	13.6365	6.58524	20.6878	3.14155	1.65148	0.0105225	0.501974	Chr8	22153608	22154375	+	768	CSS0048814	GO:0004672;GO:0009987	K04733	-	Salt stress response/antifungal	Cysteine-rich RLK 10 {ECO:0000313|EMBL:EOY28575.1} OS=Theobroma cacao (Cacao) PE=4 SV=1	PREDICTED: cysteine-rich receptor-like protein kinase 10 isoform X2 [Vitis vinifera]
CSS0043053	CSS0043053.1	13.6247	6.60454	20.6448	3.12585	1.64425	0.0105429	0.501974	Chr5	6238356	6243702	+	1841	CSS0043053	-	K14638	Amino acid transport and metabolism	POT family	Putative uncharacterized protein {ECO:0000313|EMBL:CBI20867.3} OS=Vitis vinifera (Grape) PE=4 SV=1	unnamed protein product [Vitis vinifera]
CSS0024421	CSS0024421.1	60.9812	33.1918	88.7705	2.67447	1.41925	0.0106005	0.501974	Chr5	11212857	11218773	-	1024	CSS0024421	GO:0005516	K06911	-	Pirin C-terminal cupin domain	Uncharacterized protein {ECO:0000313|EnsemblPlants:GLYMA02G46600.1} OS=Glycine max (Soybean) PE=3 SV=1	Pirin-like protein [Glycine soja]
CSS0035030	CSS0035030.1	77.1981	35.0703	119.326	3.40247	1.76658	0.0106538	0.501974	Chr6	26876623	26880515	+	1473	CSS0035030	GO:0006486;GO:0033962;GO:0044444;GO:0050794	K18749	"Intracellular trafficking, secretion, and vesicular transport "	Scd6-like Sm domain	Putative uncharacterized protein {ECO:0000313|EMBL:CCB50955.1} OS=Vitis vinifera (Grape) PE=4 SV=1	PREDICTED: protein decapping 5 [Vitis vinifera]
CSS0034142	CSS0034142.1	215.887	104.779	326.994	3.12079	1.64191	0.0106719	0.501974	Chr11	80140028	80141756	+	1122	CSS0034142	-	-	-	"Protein of unknown function, DUF538"	Uncharacterized protein {ECO:0000313|EMBL:EEE98887.2} OS=Populus trichocarpa (Western balsam poplar) PE=4 SV=2	PREDICTED: uncharacterized protein LOC104097065 [Nicotiana tomentosiformis]
CSS0027597	CSS0027597.1	176.971	51.5736	302.367	5.86283	2.5516	0.0106981	0.501974	Chr4	188583109	188583877	-	769	CSS0027597	GO:0009738	K14496	-	Polyketide cyclase / dehydrase and lipid transport	Putative uncharacterized protein {ECO:0000313|EMBL:CCB44816.1} OS=Vitis vinifera (Grape) PE=4 SV=1	PREDICTED: abscisic acid receptor PYL4 [Nelumbo nucifera]
CSS0023230	CSS0023230.1	14.5888	7.31504	21.8626	2.98872	1.57953	0.0107908	0.503413	Contig306	43790	49377	-	2164	CSS0023230	GO:0004497;GO:0016705;GO:0044710;GO:0046872	K17961	"Secondary metabolites biosynthesis, transport and catabolism "	Cytochrome P450	Uncharacterized protein {ECO:0000313|EnsemblPlants:Solyc09g059240.2.1} OS=Solanum lycopersicum (Tomato) PE=3 SV=1	PREDICTED: cytochrome P450 82C4-like [Nicotiana sylvestris]
CSS0050088	CSS0050088.1	17.0951	9.11542	25.0747	2.7508	1.45985	0.0109259	0.505483	Chr3	133418752	133446217	+	687	CSS0050088	-	-	-	Domain of unknown function (DUF4409)	Uncharacterized protein {ECO:0000313|EnsemblPlants:PGSC0003DMT400079891} OS=Solanum tuberosum (Potato) PE=4 SV=1	PREDICTED: uncharacterized protein LOC104611142 [Nelumbo nucifera]
CSS0032663	CSS0032663.1	32.4643	14.903	50.0257	3.35676	1.74707	0.0114898	0.524541	Chr8	84293955	84294191	+	237	CSS0032663	-	-	-	-	Uncharacterized protein {ECO:0000313|EMBL:EOY27743.1} OS=Theobroma cacao (Cacao) PE=4 SV=1	PREDICTED: uncharacterized protein LOC104610460 [Nelumbo nucifera]
CSS0021830	CSS0021830.1	145.305	93.2289	197.381	2.11717	1.08214	0.0115589	0.526506	Chr1	191984294	191985602	+	894	CSS0021830	-	-	-	-	"Coffea canephora DH200=94 genomic scaffold, scaffold_8 {ECO:0000313|EMBL:CDP02504.1} OS=Coffea canephora (Robusta coffee) PE=4 SV=1"	PREDICTED: uncharacterized protein LOC105159829 [Sesamum indicum]
CSS0042117	CSS0042117.1	22.6176	12.7379	32.4973	2.55123	1.35119	0.0116737	0.528519	Chr14	46995934	46996677	+	744	CSS0042117	-	K14488	-	Auxin responsive protein	Uncharacterized protein {ECO:0000313|EnsemblPlants:PGSC0003DMT400012209} OS=Solanum tuberosum (Potato) PE=4 SV=1	PREDICTED: auxin-induced protein X10A-like [Nicotiana tomentosiformis]
CSS0025961	CSS0025961.1	31.3709	18.8629	43.8789	2.3262	1.21798	0.0120142	0.536449	Chr14	14320192	14321730	-	1398	CSS0025961	GO:0006633;GO:0009409;GO:0009416;GO:0016020;GO:0016747	K15397	-	FAE1/Type III polyketide synthase-like protein	3-ketoacyl-CoA synthase {ECO:0000256|PIRNR:PIRNR036417} OS=Erythranthe guttata (Yellow monkey flower) PE=3 SV=1	PREDICTED: 3-ketoacyl-CoA synthase 11 [Sesamum indicum]
CSS0014325	CSS0014325.1	359.612	215.006	504.218	2.34513	1.22967	0.0120979	0.537232	Chr10	15030490	15036370	-	1622	CSS0014325	GO:0000164;GO:0005634;GO:0009790;GO:0032515	K17553	Function unknown	Protein phosphatase inhibitor	Uncharacterized protein {ECO:0000313|EMBL:ERN20038.1} OS=Amborella trichopoda PE=4 SV=1	PREDICTED: LOW QUALITY PROTEIN: type 1 phosphatases regulator ypi1 [Cucumis melo]
CSS0049535	CSS0049535.1	28.3044	13.9301	42.6787	3.06377	1.61531	0.0121199	0.537596	Chr14	41763422	41764282	+	861	CSS0049535	-	K09286	-	AP2 domain	ERF transcription factor {ECO:0000313|EMBL:ADC55527.1} OS=Camellia sinensis (Tea) PE=2 SV=1	ERF transcription factor [Camellia sinensis]
CSS0000760	CSS0000760.1	5.12023	1.08023	9.16023	8.4799	3.08405	0.0128077	0.560443	Contig216	233204	233999	-	796	CSS0000760	-	-	Function unknown	VIT family	Uncharacterized protein {ECO:0000313|EMBL:ESW24032.1} OS=Phaseolus vulgaris (Kidney bean) PE=4 SV=1	PREDICTED: vacuolar iron transporter homolog 1-like [Populus euphratica]
CSS0033847	CSS0033847.1	3.99557	0.739456	7.25169	9.80679	3.29378	0.0129534	0.565249	Chr7	172498198	172498830	+	633	CSS0033847	-	-	-	-	Putative uncharacterized protein {ECO:0000313|EMBL:CCB47800.1} OS=Vitis vinifera (Grape) PE=4 SV=1	PREDICTED: uncharacterized protein LOC105160688 [Sesamum indicum]
CSS0033997	CSS0033997.1	380.783	154.253	607.312	3.93711	1.97714	0.012961	0.565249	Chr8	3544839	3558621	+	3372	CSS0033997	GO:0002679;GO:0003700;GO:0006355;GO:0006612;GO:0009693;GO:0009863;GO:0009867;GO:0009873;GO:0010363;GO:0035556	-	-	GRAS domain family	"Coffea canephora DH200=94 genomic scaffold, scaffold_12 {ECO:0000313|EMBL:CDP04504.1} OS=Coffea canephora (Robusta coffee) PE=4 SV=1"	unnamed protein product [Coffea canephora]
CSS0020664	CSS0020664.1	45.7972	30.0866	61.5078	2.04436	1.03165	0.0130089	0.566704	Chr1	46264690	46268145	-	1627	CSS0020664	-	-	-	-	"Coffea canephora DH200=94 genomic scaffold, scaffold_78 {ECO:0000313|EMBL:CDP13959.1} OS=Coffea canephora (Robusta coffee) PE=4 SV=1"	unnamed protein product [Coffea canephora]
CSS0036598	CSS0036598.1	1962.69	770.918	3154.45	4.09181	2.03274	0.0131662	0.572276	Chr4	28114842	28116628	+	1787	CSS0036598	GO:0005310;GO:0006835;GO:0006839;GO:0016021;GO:0031966	K15104	Energy production and conversion	Mitochondrial carrier protein	Putative uncharacterized protein {ECO:0000313|EMBL:CCB45640.1} OS=Vitis vinifera (Grape) PE=3 SV=1	PREDICTED: mitochondrial uncoupling protein 5 [Vitis vinifera]
CSS0014501	CSS0014501.1	40.584	26.4825	54.6855	2.06496	1.04612	0.0132476	0.574528	Chr7	8287028	8290273	+	1343	CSS0014501	GO:0016021;GO:0055085	K15285	-	Triose-phosphate Transporter family	Uncharacterized protein {ECO:0000313|EMBL:EMJ08773.1} OS=Prunus persica (Peach) PE=4 SV=1	PREDICTED: uncharacterized membrane protein At1g06890 isoform X2 [Sesamum indicum]
CSS0043228	CSS0043228.1	26.1353	15.5533	36.7174	2.36076	1.23925	0.0134177	0.579326	Chr6	134208894	134226090	-	2724	CSS0043228	-	-	Cell wall/membrane/envelope biogenesis	Mechanosensitive ion channel	Putative uncharacterized protein {ECO:0000313|EMBL:CCB51416.1} OS=Vitis vinifera (Grape) PE=4 SV=1	PREDICTED: mechanosensitive ion channel protein 10-like [Vitis vinifera]
CSS0043957	CSS0043957.1	23.4887	14.0556	32.9218	2.34226	1.2279	0.0135099	0.581373	Contig1014	237967	245570	+	1557	CSS0043957	GO:0005737;NADP+);GO:0008886;GO:0055114	K00131	Energy production and conversion	Aldehyde dehydrogenase family	Putative uncharacterized protein {ECO:0000313|EMBL:CBI36517.3} OS=Vitis vinifera (Grape) PE=3 SV=1	PREDICTED: NADP-dependent glyceraldehyde-3-phosphate dehydrogenase [Vitis vinifera]
CSS0028197	CSS0028197.1	6.47336	2.15958	10.7871	4.99502	2.32049	0.0135521	0.581968	Contig331	115755	118243	+	1017	CSS0028197	GO:0006629;GO:0010075;GO:0016787;GO:0045735	-	Lipid transport and metabolism	Patatin-like phospholipase	Patatin {ECO:0000256|RuleBase:RU361262} OS=Solanum lycopersicum (Tomato) PE=3 SV=1	PREDICTED: probable inactive patatin-like protein 9 [Nicotiana tomentosiformis]
CSS0004423	CSS0004423.1	2.39201	0	4.78403	Inf	Inf	0.013558	0.581968	Chr10	12315705	12316361	-	657	CSS0004423	-	-	-	-	-	-
CSS0021354	CSS0021354.1	36.4908	16.4168	56.5649	3.44556	1.78474	0.013619	0.583489	Chr4	45592132	45593042	+	911	CSS0021354	-	-	-	"Dof domain, zinc finger"	Uncharacterized protein {ECO:0000313|EMBL:EEE94480.2} OS=Populus trichocarpa (Western balsam poplar) PE=4 SV=2	PREDICTED: dof zinc finger protein DOF1.2 [Populus euphratica]
CSS0007301	CSS0007301.1	7.52252	2.54631	12.4987	4.90856	2.2953	0.0137289	0.586908	Chr4	83672675	83673101	+	427	CSS0007301	-	-	-	Cotton fibre expressed protein	Uncharacterized protein {ECO:0000313|EMBL:ESR66628.1} OS=Citrus clementina PE=4 SV=1	hypothetical protein CICLE_v10009891mg [Citrus clementina]
CSS0047561	CSS0047561.1	267.264	176.953	357.575	2.02073	1.01488	0.0138131	0.587925	Contig1217	579841	590206	-	2793	CSS0047561	GO:0005506;GO:0005737;GO:0016165;GO:0031408;GO:0055114	K15718	-	Lipoxygenase	Lipoxygenase {ECO:0000256|RuleBase:RU003975} OS=Camellia sinensis (Tea) PE=2 SV=2	lipoxygenase [Camellia sinensis]
CSS0048460	CSS0048460.1	9.7049	4.00592	15.4039	3.84528	1.94309	0.013874	0.588588	Chr15	84810523	84811164	-	642	CSS0048460	GO:0004784;GO:0005576;GO:0030145;GO:0045735;GO:0055114	-	-	Cupin	Uncharacterized protein {ECO:0000313|EMBL:EMJ10803.1} OS=Prunus persica (Peach) PE=4 SV=1	PREDICTED: germin-like protein subfamily T member 2 [Prunus mume]
CSS0043242	CSS0043242.1	21.8658	12.0838	31.6478	2.61903	1.38903	0.013986	0.591405	Chr13	92834090	92834398	-	309	CSS0043242	GO:0009055;GO:0015035;GO:0045454	K03676	"Posttranslational modification, protein turnover, chaperones "	Glutaredoxin	"Coffea canephora DH200=94 genomic scaffold, scaffold_11 {ECO:0000313|EMBL:CDP03538.1} OS=Coffea canephora (Robusta coffee) PE=4 SV=1"	unnamed protein product [Coffea canephora]
CSS0004610	CSS0004610.1	17.2752	6.65368	27.8967	4.19267	2.06787	0.0141121	0.592616	Chr3	30510480	30510853	+	189	CSS0004610	-	-	-	-	-	-
CSS0011081	CSS0011081.1	86.7385	52.7067	120.77	2.29137	1.19621	0.014113	0.592616	Chr14	5107143	5109114	-	1132	CSS0011081	-	-	-	WRKY DNA -binding domain	"WRKY transcription factor, putative {ECO:0000313|EMBL:EOY29346.1} OS=Theobroma cacao (Cacao) PE=4 SV=1"	PREDICTED: probable WRKY transcription factor 40 [Nelumbo nucifera]
CSS0047119	CSS0047119.1	19.9641	2.59545	37.3327	14.3839	3.84639	0.0141211	0.592616	Chr7	88709848	88711235	-	1173	CSS0047119	GO:0004553;GO:0005618;GO:0006073;GO:0016762;GO:0048046	-	-	Glycosyl hydrolases family 16	Xyloglucan endotransglucosylase/hydrolase {ECO:0000256|RuleBase:RU361120} OS=Theobroma cacao (Cacao) PE=3 SV=1	PREDICTED: probable xyloglucan endotransglucosylase/hydrolase protein 23 [Nelumbo nucifera]
CSS0048802	CSS0048802.1	28.1162	17.4896	38.7428	2.21519	1.14743	0.0141625	0.592662	Contig576	84634	86602	-	1051	CSS0048802	-	-	General function prediction only	-	Uncharacterized protein {ECO:0000313|EMBL:EMJ27900.1} OS=Prunus persica (Peach) PE=4 SV=1	PREDICTED: F-box/LRR-repeat protein At3g48880 [Vitis vinifera]
CSS0045623	CSS0045623.1	35.5991	23.1017	48.0966	2.08195	1.05794	0.0141803	0.592662	Chr7	146842995	146846834	-	2427	CSS0045623	GO:0001708;GO:0004674;GO:0005524;GO:0005886;GO:0006468;GO:0007169;GO:0048451;GO:0048453	-	-	Protein tyrosine kinase	Uncharacterized protein {ECO:0000313|EMBL:KDP44693.1} OS=Jatropha curcas (Barbados nut) PE=4 SV=1	hypothetical protein JCGZ_01193 [Jatropha curcas]
CSS0049574	CSS0049574.1	107.311	59.3868	155.236	2.61398	1.38625	0.0142861	0.594256	Chr2	64814275	64816484	+	1669	CSS0049574	GO:0005507;GO:0005576;GO:0008447;GO:0055114	-	"Secondary metabolites biosynthesis, transport and catabolism "	Multicopper oxidase	Uncharacterized protein {ECO:0000313|EMBL:EEE90442.2} OS=Populus trichocarpa (Western balsam poplar) PE=4 SV=2	hypothetical protein POPTR_0007s05910g [Populus trichocarpa]
CSS0029303	CSS0029303.1	41.5296	18.7262	64.3331	3.43547	1.78051	0.0144808	0.599313	Chr6	24842572	24849171	-	2729	CSS0029303	GO:0006817;GO:0016021;GO:0019375;GO:0045892	-	"Intracellular trafficking, secretion, and vesicular transport "	EXS family	Putative uncharacterized protein {ECO:0000313|EMBL:CBI27105.3} OS=Vitis vinifera (Grape) PE=4 SV=1	PREDICTED: phosphate transporter PHO1 homolog 1 [Vitis vinifera]
CSS0030007	CSS0030007.1	199.579	44.0632	355.094	8.05874	3.01055	0.014586	0.602387	Chr7	19246349	19246844	-	462	CSS0030007	-	K10840	-	EF-hand domain pair	Uncharacterized protein {ECO:0000313|EMBL:EEE97561.2} OS=Populus trichocarpa (Western balsam poplar) PE=4 SV=2	PREDICTED: calcium-binding protein PBP1-like [Populus euphratica]
CSS0047819	CSS0047819.1	45.6035	28.2555	62.9515	2.22794	1.15571	0.0146729	0.602648	Chr11	57252007	57259066	-	1791	CSS0047819	GO:0005516;GO:0006952;GO:0009607;GO:0016021	K08472	-	Mlo family	MLO-like protein {ECO:0000256|RuleBase:RU280816} OS=Prunus armeniaca (Apricot) PE=2 SV=1	PREDICTED: MLO-like protein 6 [Sesamum indicum]
CSS0042150	CSS0042150.1	1735.62	707.09	2764.16	3.9092	1.96687	0.0146731	0.602648	Chr9	92911209	92912591	-	1383	CSS0042150	GO:0005310;GO:0006835;GO:0006839;GO:0016021;GO:0031966	K15104	Energy production and conversion	Mitochondrial carrier protein	Putative uncharacterized protein {ECO:0000313|EMBL:CCB45640.1} OS=Vitis vinifera (Grape) PE=3 SV=1	PREDICTED: mitochondrial uncoupling protein 5 [Vitis vinifera]
CSS0049167	CSS0049167.1	34.4302	21.8823	46.9782	2.14686	1.10223	0.0147217	0.603511	Chr7	19227652	19227993	-	342	CSS0049167	GO:0005509	-	-	EF-hand domain pair	Putative uncharacterized protein {ECO:0000313|EMBL:CCB44734.1} OS=Vitis vinifera (Grape) PE=4 SV=1	PREDICTED: calcium-binding protein PBP1-like [Eucalyptus grandis]
CSS0033032	CSS0033032.1	31.7059	19.7903	43.6216	2.2042	1.14025	0.0148455	0.605708	Chr5	105980370	105981652	+	1283	CSS0033032	-	-	-	-	"Coffea canephora DH200=94 genomic scaffold, scaffold_91 {ECO:0000313|EMBL:CDP14788.1} OS=Coffea canephora (Robusta coffee) PE=4 SV=1"	PREDICTED: uncharacterized protein LOC105038787 [Elaeis guineensis]
CSS0004157	CSS0004157.1	40.3602	26.5133	54.2072	2.04453	1.03177	0.0149485	0.605708	Chr4	13690170	13694903	+	3192	CSS0004157	-	-	-	Domain of unknown function (DUF4378)	Uncharacterized protein {ECO:0000313|EMBL:EOY14742.1} OS=Theobroma cacao (Cacao) PE=4 SV=1	PREDICTED: uncharacterized protein LOC100267647 [Vitis vinifera]
CSS0027669	CSS0027669.1	1144.65	574.318	1714.98	2.98612	1.57827	0.014963	0.605708	Chr11	47151698	47157326	-	1937	CSS0027669	GO:0003824;GO:0044237;GO:0050662	K12449	-	NAD dependent epimerase/dehydratase family	Uncharacterized protein {ECO:0000313|EnsemblPlants:GLYMA12G30490.1} OS=Glycine max (Soybean) PE=4 SV=1	PREDICTED: UDP-D-apiose/UDP-D-xylose synthase 2 [Beta vulgaris subsp. vulgaris]
CSS0002643	CSS0002643.1	12.1589	5.88439	18.4333	3.13258	1.64735	0.0152591	0.612012	Contig721	3100	3369	-	270	CSS0002643	GO:0005509	-	Signal transduction mechanisms	EF hand	"Calcium-binding EF-hand family protein, putative {ECO:0000313|EMBL:EOY14480.1} OS=Theobroma cacao (Cacao) PE=4 SV=1"	"Calcium-binding EF-hand family protein, putative [Theobroma cacao] "
CSS0000655	CSS0000655.1	47.6774	28.3271	67.0278	2.3662	1.24257	0.015322	0.613904	Chr1	183330744	183334169	+	1643	CSS0000655	GO:0003924;GO:0005200;GO:0005525;GO:0005737;GO:0005874;GO:0006184;GO:0007017;GO:0051258	K07374	Cytoskeleton	"Tubulin/FtsZ family, GTPase domain"	Uncharacterized protein {ECO:0000313|EMBL:ERN14213.1} OS=Amborella trichopoda PE=3 SV=1	"tubulin alpha chain, putative [Ricinus communis] "
CSS0013684	CSS0013684.1	92.5165	58.3624	126.671	2.17042	1.11797	0.0153424	0.614089	Chr10	50037601	50049722	+	1806	CSS0013684	GO:0005507;GO:0047705;GO:0055114	-	-	Multicopper oxidase	Cupredoxin superfamily protein isoform 1 {ECO:0000313|EMBL:EOY00928.1} OS=Theobroma cacao (Cacao) PE=4 SV=1	Cupredoxin superfamily protein isoform 1 [Theobroma cacao]
CSS0001648	CSS0001648.1	32.3115	14.9273	49.6957	3.32918	1.73517	0.0153936	0.614476	Chr10	8967348	8971409	+	1257	CSS0001648	GO:0004091;GO:0005634;GO:0005737;GO:0008152;GO:0050253;GO:0080030;GO:0080031;GO:0080032	-	Defense mechanisms	alpha/beta hydrolase fold	CXE carboxylesterase {ECO:0000313|EMBL:ABB89019.1} OS=Actinidia deliciosa (Kiwi) PE=2 SV=1	CXE carboxylesterase [Actinidia deliciosa]
CSS0014545	CSS0014545.1	12.6425	6.23481	19.0501	3.05544	1.61138	0.0153994	0.614476	Chr1	181652892	181656487	-	1821	CSS0014545	GO:0003924;GO:0005200;GO:0005525;GO:0005737;GO:0005874;GO:0006184;GO:0007017;GO:0051258	K07374	Cytoskeleton	"Tubulin/FtsZ family, GTPase domain"	Uncharacterized protein {ECO:0000313|EMBL:ERN14213.1} OS=Amborella trichopoda PE=3 SV=1	"tubulin alpha chain, putative [Ricinus communis] "
CSS0024752	CSS0024752.1	12.6242	6.11636	19.1321	3.12802	1.64525	0.0154449	0.615034	Chr10	161685582	161691324	-	3596	CSS0024752	-	K11593	"Translation, ribosomal structure and biogenesis "	Piwi domain	Protein argonaute {ECO:0000256|RuleBase:RU361178} OS=Erythranthe guttata (Yellow monkey flower) PE=3 SV=1	PREDICTED: protein argonaute 2 [Nicotiana tomentosiformis]
CSS0018841	CSS0018841.1	14.586	7.6058	21.5663	2.8355	1.5036	0.0155969	0.619708	Contig278	3969	8658	+	1152	CSS0018841	GO:0016787	K01054	Lipid transport and metabolism	Alpha/beta hydrolase family	Putative uncharacterized protein {ECO:0000313|EMBL:CBI27011.3} OS=Vitis vinifera (Grape) PE=4 SV=1	unnamed protein product [Vitis vinifera]
CSS0029302	CSS0029302.1	20.4617	11.7293	29.1942	2.489	1.31557	0.0157139	0.621297	Chr13	75638352	75655051	-	4671	CSS0029302	-	-	"Secondary metabolites biosynthesis, transport and catabolism "	ABC transporter transmembrane region	Putative uncharacterized protein {ECO:0000313|EMBL:CCB60183.1} OS=Vitis vinifera (Grape) PE=3 SV=1	PREDICTED: ABC transporter C family member 5-like [Vitis vinifera]
CSS0010469	CSS0010469.1	109.742	37.4215	182.063	4.86519	2.2825	0.015874	0.626356	Chr7	91256351	91257396	-	867	CSS0010469	GO:0004553;GO:0005618;GO:0006073;GO:0016762;GO:0048046	-	-	Glycosyl hydrolases family 16	Xyloglucan endotransglucosylase/hydrolase {ECO:0000256|RuleBase:RU361120} OS=Theobroma cacao (Cacao) PE=3 SV=1	putative xyloglucan endotransglucosylase/hydrolase 23 -like protein [Gossypium arboreum]
CSS0042835	CSS0042835.1	26.3116	11.0986	41.5245	3.7414	1.90358	0.0159512	0.628205	Chr6	178605301	178606502	-	999	CSS0042835	GO:0005975;GO:0009057;GO:0016798;GO:0044464	K20547	General function prediction only	Chitinase class I	Basic chitinase 2-2 {ECO:0000313|EMBL:AAT40739.1} OS=Nepenthes khasiana PE=2 SV=1	basic chitinase 2-2 [Nepenthes khasiana]
CSS0012564	CSS0012564.1	34.1379	18.8896	49.3863	2.61447	1.38652	0.0160411	0.630048	Chr4	33530313	33531182	+	870	CSS0012564	-	K09527	General function prediction only	TPR repeat	Uncharacterized protein {ECO:0000313|EMBL:EMJ26869.1} OS=Prunus persica (Peach) PE=4 SV=1	unnamed protein product [Vitis vinifera]
CSS0021693	CSS0021693.1	199.773	89.5371	310.009	3.46235	1.79175	0.0160485	0.630048	Chr10	8471681	8476167	-	1674	CSS0021693	GO:0004091;GO:0005634;GO:0005737;GO:0008152;GO:0050253;GO:0080030;GO:0080031;GO:0080032	-	Defense mechanisms	alpha/beta hydrolase fold	CXE carboxylesterase {ECO:0000313|EMBL:ABB89019.1} OS=Actinidia deliciosa (Kiwi) PE=2 SV=1	CXE carboxylesterase [Actinidia deliciosa]
CSS0042734	CSS0042734.1	35.7043	23.4118	47.9969	2.05012	1.03571	0.0160784	0.630588	Chr5	175423518	175426613	-	3096	CSS0042734	GO:0005388;GO:0005524;GO:0016021;GO:0046872;GO:0070588	K01537	Inorganic ion transport and metabolism	E1-E2 ATPase	Calcium-transporting ATPase {ECO:0000256|RuleBase:RU361146} OS=Vitis vinifera (Grape) PE=3 SV=1	"PREDICTED: putative calcium-transporting ATPase 13, plasma membrane-type-like [Citrus sinensis]"
CSS0045095	CSS0045095.1	47.5591	20.9091	74.2091	3.54913	1.82746	0.0161328	0.631449	Chr2	10600427	10603086	+	459	CSS0045095	GO:0004842;GO:0006511;GO:0009650;GO:0009910;GO:0009965;GO:0010228;GO:0016579;GO:0033523	K10573	"Posttranslational modification, protein turnover, chaperones "	Ubiquitin-conjugating enzyme	Uncharacterized protein {ECO:0000313|EMBL:EYU34662.1} OS=Erythranthe guttata (Yellow monkey flower) PE=3 SV=1	hypothetical protein MIMGU_mgv1a015574mg [Erythranthe guttata]
CSS0025346	CSS0025346.1	44.346	24.7418	63.9502	2.5847	1.37	0.0161586	0.631826	Chr3	63793838	63795120	-	1283	CSS0025346	GO:0006820;GO:0044763;GO:0050896;GO:0071702;GO:0071705	-	-	C2 domain	Putative uncharacterized protein {ECO:0000313|EMBL:CAN76879.1} OS=Vitis vinifera (Grape) PE=4 SV=1	PREDICTED: uncharacterized protein LOC100245905 [Vitis vinifera]
CSS0001053	CSS0001053.1	24.1156	10.9077	37.3236	3.42176	1.77474	0.0162722	0.634353	Chr4	94800591	94801344	+	666	CSS0001053	GO:0008152;GO:0016020;GO:0016772	-	-	Leucine rich repeat	Putative uncharacterized protein {ECO:0000313|EMBL:CAN74355.1} OS=Vitis vinifera (Grape) PE=4 SV=1	PREDICTED: leucine-rich repeat receptor-like tyrosine-protein kinase At2g41820-like [Solanum tuberosum]
CSS0004325	CSS0004325.1	1477.54	838.187	2116.9	2.52557	1.33661	0.0163147	0.63474	Chr5	28032889	28105817	+	2802	CSS0004325	-	-	-	Sodium/calcium exchanger protein	Sodium/calcium exchanger family protein / calcium-binding EF hand family protein isoform 1 {ECO:0000313|EMBL:EOY13173.1} OS=Theobroma cacao (Cacao) PE=4 SV=1	Sodium/calcium exchanger family protein / calcium-binding EF hand family protein isoform 1 [Theobroma cacao]
CSS0016164	CSS0016164.1	5.07346	1.35168	8.79524	6.50687	2.70196	0.0163323	0.634793	Chr1	220388602	220388853	+	252	CSS0016164	-	-	-	-	-	-
CSS0026962	CSS0026962.1	1244.71	537.87	1951.56	3.6283	1.8593	0.0165308	0.638347	Chr4	28079465	28080362	+	822	CSS0026962	GO:0005310;GO:0006835;GO:0006839;GO:0016021;GO:0031966	K15104	Energy production and conversion	Mitochondrial carrier protein	Mitochondrial dicarboxylate carrier protein {ECO:0000313|EMBL:KGN48714.1} OS=Cucumis sativus (Cucumber) PE=4 SV=1	PREDICTED: mitochondrial uncoupling protein 5-like [Cucumis sativus]
CSS0033713	CSS0033713.1	9102.19	5662.41	12542	2.21495	1.14727	0.0165485	0.638347	Chr3	5073078	5076256	-	1924	CSS0033713	-	-	-	Pollen proteins Ole e I like	Pollen protein Ole E I-like protein {ECO:0000313|EMBL:KEH30585.1} OS=Medicago truncatula (Barrel medic) PE=4 SV=1	pollen protein Ole E I-like protein [Medicago truncatula]
CSS0007179	CSS0007179.1	183.747	101.236	266.258	2.63008	1.39511	0.0166291	0.640063	Chr2	8016806	8018595	+	573	CSS0007179	GO:0006950;GO:0009628;GO:0009753;GO:0009755;GO:0014070;GO:0046872;GO:1901701	-	General function prediction only	AN1-like Zinc finger	Putative uncharacterized protein {ECO:0000313|EMBL:CAN81268.1} OS=Vitis vinifera (Grape) PE=4 SV=1	hypothetical protein VITISV_006143 [Vitis vinifera]
CSS0015917	CSS0015917.1	412.98	121.762	704.198	5.78338	2.53191	0.0167788	0.643793	Chr9	85560437	85561882	+	1446	CSS0015917	-	-	-	Phosphate-induced protein 1 conserved region	Putative uncharacterized protein {ECO:0000313|EMBL:CAN68978.1} OS=Vitis vinifera (Grape) PE=4 SV=1	PREDICTED: protein EXORDIUM [Vitis vinifera]
CSS0027689	CSS0027689.1	31.7827	20.2381	43.3272	2.14088	1.0982	0.0170303	0.647115	Contig133	658200	659267	+	1068	CSS0027689	GO:0008237;GO:0046872	-	-	Matrixin	Putative uncharacterized protein {ECO:0000313|EMBL:CBI16616.3} OS=Vitis vinifera (Grape) PE=4 SV=1	PREDICTED: metalloendoproteinase 1 [Vitis vinifera]
CSS0035005	CSS0035005.1	46.9145	27.752	66.077	2.38098	1.25156	0.0170315	0.647115	Contig123	174241	180535	-	2704	CSS0035005	GO:0003777;GO:0005524;GO:0005871;GO:0005874;GO:0007018;GO:0008017	K10401	Cytoskeleton	Kinesin motor domain	Kinesin-like protein {ECO:0000256|RuleBase:RU000394} OS=Vitis vinifera (Grape) PE=3 SV=1	PREDICTED: kinesin-like protein KIF18B isoform X2 [Vitis vinifera]
CSS0000385	CSS0000385.1	173.067	104.086	242.049	2.32548	1.21753	0.0171097	0.648818	Chr2	14855454	14861048	-	3198	CSS0000385	-	-	-	Domain of unknown function (DUF4378)	Putative uncharacterized protein {ECO:0000313|EMBL:CCB46936.1} OS=Vitis vinifera (Grape) PE=4 SV=1	PREDICTED: protein LONGIFOLIA 1 isoform X2 [Vitis vinifera]
CSS0045182	CSS0045182.1	28.9537	18.3347	39.5727	2.15835	1.10993	0.0173621	0.652671	Chr10	141768775	141772532	-	2758	CSS0045182	GO:0004672;GO:0005524;GO:0006468;GO:0016021;GO:0032440;GO:0055114	-	-	Protein kinase domain	Uncharacterized protein {ECO:0000313|EnsemblPlants:PGSC0003DMT400034324} OS=Solanum tuberosum (Potato) PE=4 SV=1	PREDICTED: probably inactive leucine-rich repeat receptor-like protein kinase IMK2-like [Solanum tuberosum]
CSS0047610	CSS0047610.1	899.877	559.212	1240.54	2.21837	1.1495	0.0176252	0.659936	Chr11	81023881	81024778	-	898	CSS0047610	-	-	Signal transduction mechanisms	Protein of unknown function (DUF568)	"Coffea canephora DH200=94 genomic scaffold, scaffold_11 {ECO:0000313|EMBL:CDP03943.1} OS=Coffea canephora (Robusta coffee) PE=4 SV=1"	unnamed protein product [Coffea canephora]
CSS0022566	CSS0022566.1	522.383	232.147	812.62	3.50046	1.80754	0.0176469	0.659936	Chr8	4210758	4218871	-	3372	CSS0022566	GO:0002679;GO:0003700;GO:0006355;GO:0006612;GO:0009693;GO:0009863;GO:0009867;GO:0009873;GO:0010363;GO:0035556	-	-	GRAS domain family	"Coffea canephora DH200=94 genomic scaffold, scaffold_12 {ECO:0000313|EMBL:CDP04504.1} OS=Coffea canephora (Robusta coffee) PE=4 SV=1"	unnamed protein product [Coffea canephora]
CSS0024866	CSS0024866.1	45.9037	15.4081	76.3993	4.95837	2.30987	0.0178167	0.663356	Chr1	192023902	192025311	-	1410	CSS0024866	-	-	Signal transduction mechanisms	Protein kinase domain	Uncharacterized protein {ECO:0000313|EMBL:EYU39328.1} OS=Erythranthe guttata (Yellow monkey flower) PE=4 SV=1	PREDICTED: mitogen-activated protein kinase kinase kinase 2-like [Sesamum indicum]
CSS0031824	CSS0031824.1	310.003	192.484	427.523	2.22109	1.15127	0.0179231	0.664222	Chr14	58501683	58508646	-	2866	CSS0031824	GO:0006950;GO:0009628;GO:0009737;GO:0009755	-	-	-	Uncharacterized protein {ECO:0000313|EnsemblPlants:PGSC0003DMT400031801} OS=Solanum tuberosum (Potato) PE=4 SV=1	PREDICTED: uncharacterized protein At1g76660 [Nicotiana tomentosiformis]
CSS0049048	CSS0049048.1	6.75811	2.39243	11.1238	4.64958	2.2171	0.0179845	0.665154	Chr1	189167102	189167631	+	413	CSS0049048	-	-	-	Gibberellin regulated protein	Gibberellin-regulated protein {ECO:0000313|EMBL:AFT92001.1} OS=Populus tomentosa (Chinese white poplar) PE=2 SV=1	PREDICTED: peamaclein-like [Nicotiana tomentosiformis]
CSS0036465	CSS0036465.1	169.312	102.099	236.526	2.31664	1.21203	0.0181603	0.669214	Chr10	156294121	156296925	-	1644	CSS0036465	-	-	-	-	Uncharacterized protein {ECO:0000313|EMBL:ESR34436.1} OS=Citrus clementina PE=4 SV=1	hypothetical protein CICLE_v10005335mg [Citrus clementina]
CSS0030624	CSS0030624.1	41.0613	27.0406	55.0821	2.03701	1.02646	0.018173	0.669214	Chr7	17056991	17064025	+	3180	CSS0030624	GO:0003777;GO:0005524;GO:0005871;GO:0005874;GO:0007018;GO:0008017	K10405	Cytoskeleton	Kinesin motor domain	Kinesin-like protein {ECO:0000256|RuleBase:RU000394} OS=Vitis vinifera (Grape) PE=3 SV=1	PREDICTED: kinesin-3 isoform X1 [Vitis vinifera]
CSS0029533	CSS0029533.1	5.61793	1.65297	9.5829	5.79737	2.5354	0.0181887	0.669214	Chr3	44676000	44676850	-	180	CSS0029533	-	K13162	-	KH domain	Uncharacterized protein {ECO:0000313|EMBL:EMJ00917.1} OS=Prunus persica (Peach) PE=4 SV=1	PREDICTED: KH domain-containing protein At4g18375-like [Pyrus x bretschneideri]
CSS0044042	CSS0044042.1	42.4846	23.6358	61.3333	2.59493	1.3757	0.0183383	0.671859	Chr1	212721337	212724650	+	1953	CSS0044042	-	-	-	Sieve element occlusion C-terminus	Uncharacterized protein {ECO:0000313|EMBL:KDP46373.1} OS=Jatropha curcas (Barbados nut) PE=4 SV=1	hypothetical protein JCGZ_10213 [Jatropha curcas]
CSS0013326	CSS0013326.1	2.23644	0	4.47288	Inf	Inf	0.0183662	0.672247	Chr6	115515797	115517113	-	1317	CSS0013326	GO:0004806;GO:0005737;GO:0006629;GO:0008970;GO:0009695;GO:0009901;GO:0010152;GO:0047714	K16818	Lipid transport and metabolism	Lipase (class 3)	Uncharacterized protein {ECO:0000313|EMBL:KDP28861.1} OS=Jatropha curcas (Barbados nut) PE=4 SV=1	hypothetical protein JCGZ_14632 [Jatropha curcas]
CSS0000346	CSS0000346.1	2.23378	0	4.46755	Inf	Inf	0.018407	0.673108	Chr1	203242308	203243731	-	1239	CSS0000346	-	-	-	GDSL/SGNH-like Acyl-Esterase family found in Pmr5 and Cas1p	Putative uncharacterized protein {ECO:0000313|EMBL:EEF28439.1} OS=Ricinus communis (Castor bean) PE=4 SV=1	conserved hypothetical protein [Ricinus communis]
CSS0006469	CSS0006469.1	35.1011	18.9075	51.2948	2.71294	1.43986	0.0185287	0.67411	Chr6	167171134	167173540	-	2407	CSS0006469	GO:0006527;GO:0008295;GO:0008792	-	-	"Pyridoxal-dependent decarboxylase, pyridoxal binding domain"	Arginine decarboxylase {ECO:0000256|RuleBase:RU003740} OS=Camellia sinensis (Tea) PE=2 SV=1	arginine decarboxylase [Camellia sinensis]
CSS0009365	CSS0009365.1	58.8415	20.0828	97.6003	4.8599	2.28093	0.01912	0.685127	Contig1286	76843	84359	+	2101	CSS0009365	GO:0003935;GO:0008686;GO:0009231;GO:0009570;GO:0016020;GO:0048767	K14652	Coenzyme transport and metabolism	"3,4-dihydroxy-2-butanone 4-phosphate synthase"	Putative uncharacterized protein {ECO:0000313|EMBL:CCB57989.1} OS=Vitis vinifera (Grape) PE=3 SV=1	"PREDICTED: bifunctional riboflavin biosynthesis protein RIBA 1, chloroplastic-like [Vitis vinifera]"
CSS0021064	CSS0021064.1	44.1876	26.3313	62.0439	2.35628	1.23651	0.0192009	0.686571	Chr4	92947773	92948882	-	1110	CSS0021064	-	-	-	TCP family transcription factor	Uncharacterized protein {ECO:0000313|EnsemblPlants:Solyc11g020670.1.1} OS=Solanum lycopersicum (Tomato) PE=4 SV=1	TCP transcription factor 12 [Solanum lycopersicum]
CSS0024922	CSS0024922.1	14.8273	7.80882	21.8458	2.79758	1.48418	0.0194596	0.692045	Contig1125	604749	609898	+	752	CSS0024922	GO:0005886;GO:0016021;GO:0016192;GO:0048573	K08511	"Intracellular trafficking, secretion, and vesicular transport "	Synaptobrevin	Uncharacterized protein {ECO:0000313|EnsemblPlants:PGSC0003DMT400029449} OS=Solanum tuberosum (Potato) PE=4 SV=1	PREDICTED: vesicle-associated membrane protein 724 [Nicotiana sylvestris]
CSS0010597	CSS0010597.1	31.6536	20.4452	42.8621	2.09644	1.06794	0.0194694	0.692045	Chr10	130314191	130314940	+	195	CSS0010597	-	-	-	-	-	-
CSS0045107	CSS0045107.1	34.0623	12.1868	55.9378	4.59005	2.19851	0.0194706	0.692045	Chr7	73323187	73326250	-	1698	CSS0045107	GO:0005507;GO:0010228;GO:0046274;GO:0046688;GO:0048046;GO:0052716;GO:0055114	K05909	"Secondary metabolites biosynthesis, transport and catabolism "	Multicopper oxidase	Laccase {ECO:0000256|RuleBase:RU361119} OS=Solanum lycopersicum (Tomato) PE=3 SV=1	PREDICTED: laccase-7-like [Solanum tuberosum]
CSS0048093	CSS0048093.1	31.6271	20.6715	42.5826	2.05996	1.04262	0.0194984	0.692045	Chr9	537784	539520	+	1134	CSS0048093	-	-	-	-	Putative uncharacterized protein {ECO:0000313|EMBL:CAN71754.1} OS=Vitis vinifera (Grape) PE=4 SV=1	PREDICTED: uncharacterized protein LOC104882211 [Vitis vinifera]
CSS0036816	CSS0036816.1	15.6487	8.46931	22.8282	2.6954	1.4305	0.0195554	0.692981	Chr13	92960897	92961202	-	306	CSS0036816	GO:0009055;GO:0015035;GO:0045454	K03676	"Posttranslational modification, protein turnover, chaperones "	Glutaredoxin	Putative uncharacterized protein {ECO:0000313|EMBL:CCB56768.1} OS=Vitis vinifera (Grape) PE=4 SV=1	PREDICTED: glutaredoxin-C13 [Vitis vinifera]
CSS0032924	CSS0032924.1	12.3578	6.35239	18.3633	2.89077	1.53145	0.0198067	0.696966	Chr2	17705671	17707044	+	890	CSS0032924	GO:0005886;GO:0009269;GO:0009409;GO:0009535;GO:0009570;GO:0009620;GO:0009651;GO:0009941;GO:0010319;GO:0046423	K10525	-	Allene oxide cyclase	Allene oxide cyclase {ECO:0000313|EMBL:ADY38579.1} OS=Camellia sinensis (Tea) PE=2 SV=1	allene oxide cyclase [Camellia sinensis]
CSS0047711	CSS0047711.1	13.7713	7.29486	20.2477	2.77561	1.4728	0.0198683	0.697176	Chr5	167958482	167959383	-	819	CSS0047711	-	-	General function prediction only	Domain of unknown function	Ankyrin repeat-containing-like protein {ECO:0000313|EMBL:EOY18409.1} OS=Theobroma cacao (Cacao) PE=4 SV=1	unnamed protein product [Vitis vinifera]
CSS0024374	CSS0024374.1	21.8926	13.2679	30.5174	2.3001	1.20169	0.0198939	0.697359	Contig1181	168875	171723	+	2317	CSS0024374	-	-	-	-	Putative uncharacterized protein {ECO:0000313|EMBL:CCB60154.1} OS=Vitis vinifera (Grape) PE=4 SV=1	PREDICTED: uncharacterized protein LOC100256663 [Vitis vinifera]
CSS0049811	CSS0049811.1	18.5355	10.7465	26.3246	2.44961	1.29255	0.0201064	0.704082	Chr10	130296800	130297168	+	324	CSS0049811	GO:0071702;GO:0071705	-	Amino acid transport and metabolism	-	Uncharacterized protein {ECO:0000313|EMBL:EMJ08256.1} OS=Prunus persica (Peach) PE=4 SV=1	hypothetical protein PRUPE_ppa1027125mg [Prunus persica]
CSS0030958	CSS0030958.1	125.303	77.5632	173.043	2.23099	1.15769	0.0201218	0.704082	Chr11	115378309	115382681	-	1867	CSS0030958	-	-	General function prediction only	Aluminium activated malate transporter	Uncharacterized protein {ECO:0000313|EMBL:EEE88204.1} OS=Populus trichocarpa (Western balsam poplar) PE=4 SV=1	hypothetical protein POPTR_0009s02310g [Populus trichocarpa]
CSS0025422	CSS0025422.1	36.3117	24.0901	48.5334	2.01466	1.01054	0.0202334	0.705452	Chr6	29259994	29263759	-	2819	CSS0025422	GO:0000145;GO:0005829;GO:0006904;GO:0009827;GO:0009846;GO:0009860	K19985	"Intracellular trafficking, secretion, and vesicular transport "	Exocyst complex subunit Sec15-like	"Coffea canephora DH200=94 genomic scaffold, scaffold_20 {ECO:0000313|EMBL:CDP06230.1} OS=Coffea canephora (Robusta coffee) PE=4 SV=1"	unnamed protein product [Coffea canephora]
CSS0013816	CSS0013816.1	29.4856	14.8928	44.0784	2.95972	1.56546	0.0205469	0.709398	Chr15	21542223	21542961	+	739	CSS0013816	-	-	-	-	Uncharacterized protein {ECO:0000313|EMBL:EMJ17799.1} OS=Prunus persica (Peach) PE=4 SV=1	PREDICTED: uncharacterized protein LOC104880239 [Vitis vinifera]
CSS0001659	CSS0001659.1	43.541	16.6817	70.4003	4.2202	2.07731	0.0207707	0.71396	Contig539	953625	958758	+	3729	CSS0001659	GO:0005783;GO:0005886;GO:0009409;UDP-forming) activity;Cellular Component: integral component of Golgi membrane;Biological Process: cellulose biosynthetic process;Biological Process: root hair elongation;	K20924	-	Cellulose synthase	Cellulose synthase-like protein D3 {ECO:0000313|EMBL:EXB29156.1} OS=Morus notabilis PE=4 SV=1	Cellulose synthase-like protein D3 [Morus notabilis]
CSS0030305	CSS0030305.1	11.0083	4.39583	17.6207	4.00851	2.00307	0.0210105	0.719659	Contig212	94433	95698	-	1266	CSS0030305	GO:0000151;GO:0004842;GO:0016567	-	-	U-box domain	Putative uncharacterized protein {ECO:0000313|EMBL:CCB49207.1} OS=Vitis vinifera (Grape) PE=4 SV=1	PREDICTED: E3 ubiquitin-protein ligase PUB23-like [Vitis vinifera]
CSS0022593	CSS0022593.1	73.7355	40.4133	107.058	2.64907	1.40548	0.0214421	0.724881	Chr11	63351602	63356609	-	2409	CSS0022593	-	-	-	Fusaric acid resistance protein-like	P-hydroxybenzoic acid efflux pump subunit aaeB {ECO:0000313|EMBL:EOY34095.1} OS=Theobroma cacao (Cacao) PE=4 SV=1	P-hydroxybenzoic acid efflux pump subunit aaeB [Theobroma cacao]
CSS0038857	CSS0038857.1	24.502	15.2502	33.7538	2.21334	1.14622	0.0215552	0.726812	Chr9	99010504	99013638	-	2624	CSS0038857	GO:0004674;GO:0004714;GO:0005524;GO:0006468;GO:0016021;GO:0032440;GO:0055114	-	-	Protein kinase domain	Uncharacterized protein {ECO:0000313|EMBL:KDP41542.1} OS=Jatropha curcas (Barbados nut) PE=3 SV=1	hypothetical protein JCGZ_15949 [Jatropha curcas]
CSS0014476	CSS0014476.1	315.642	175.857	455.427	2.58976	1.37282	0.0215755	0.726868	Chr13	78960684	78962002	-	865	CSS0014476	-	K09422	Transcription	Myb-like DNA-binding domain	GmMYB29 family protein {ECO:0000313|EMBL:EEE81318.1} OS=Populus trichocarpa (Western balsam poplar) PE=4 SV=1	PREDICTED: myb-related protein Myb4 [Nelumbo nucifera]
CSS0003100	CSS0003100.1	311.093	145.936	476.249	3.26342	1.70638	0.0217967	0.729123	Chr1	42370661	42372485	+	1116	CSS0003100	GO:0004721;GO:0006950;GO:0007165;GO:0009628;GO:0010374	-	Signal transduction mechanisms	Protein phosphatase 2C	Uncharacterized protein {ECO:0000313|EMBL:EXB76112.1} OS=Morus notabilis PE=3 SV=1	putative protein phosphatase 2C 2 [Morus notabilis]
CSS0014118	CSS0014118.1	236.604	144.965	328.243	2.2643	1.17906	0.0222189	0.736437	Chr8	135703570	135710609	+	696	CSS0014118	-	-	RNA processing and modification	RING-variant domain	Putative uncharacterized protein {ECO:0000313|EMBL:CCB55696.1} OS=Vitis vinifera (Grape) PE=4 SV=1	PREDICTED: uncharacterized protein LOC100254917 [Vitis vinifera]
CSS0018824	CSS0018824.1	10.2226	4.80416	15.641	3.25572	1.70298	0.0222788	0.737171	Chr11	79884903	79885391	-	489	CSS0018824	GO:0005509	K13448	Signal transduction mechanisms	EF hand	Uncharacterized protein {ECO:0000313|EMBL:KDP45235.1} OS=Jatropha curcas (Barbados nut) PE=4 SV=1	hypothetical protein JCGZ_15100 [Jatropha curcas]
CSS0023240	CSS0023240.1	35.7543	13.9261	57.5825	4.13487	2.04784	0.0226257	0.742966	Chr7	49278676	49279065	-	390	CSS0023240	GO:0005509;GO:0009733;GO:0080167	-	-	EF-hand domain pair	Uncharacterized protein {ECO:0000313|EMBL:EEE95320.1} OS=Populus trichocarpa (Western balsam poplar) PE=4 SV=1	hypothetical protein POPTR_0013s14730g [Populus trichocarpa]
CSS0010428	CSS0010428.1	13.0488	6.15025	19.9474	3.24334	1.69748	0.0228689	0.746547	Chr3	22090246	22091421	-	444	CSS0010428	-	-	-	-	Putative uncharacterized protein {ECO:0000313|EMBL:CAN60715.1} OS=Vitis vinifera (Grape) PE=4 SV=1	hypothetical protein VITISV_034286 [Vitis vinifera]
CSS0005246	CSS0005246.1	82.5951	52.3984	112.792	2.15258	1.10607	0.0231933	0.750126	Chr1	192650224	192651236	+	886	CSS0005246	GO:0010286	-	General function prediction only	Protein of unknown function (DUF1685)	"Coffea canephora DH200=94 genomic scaffold, scaffold_8 {ECO:0000313|EMBL:CDP02493.1} OS=Coffea canephora (Robusta coffee) PE=4 SV=1"	unnamed protein product [Coffea canephora]
CSS0026698	CSS0026698.1	7.63117	3.10293	12.1594	3.91869	1.97037	0.0233172	0.750348	Chr1	190973613	190973873	+	261	CSS0026698	-	-	-	-	Uncharacterized protein {ECO:0000313|EMBL:KDP32002.1} OS=Jatropha curcas (Barbados nut) PE=4 SV=1	hypothetical protein JCGZ_12463 [Jatropha curcas]
CSS0040777	CSS0040777.1	21.4283	8.1633	34.6934	4.24992	2.08744	0.0235142	0.753446	Chr14	102058316	102060343	+	366	CSS0040777	-	-	General function prediction only	Zn-finger in Ran binding protein and others	Uncharacterized protein {ECO:0000313|EnsemblPlants:PGSC0003DMT400053237} OS=Solanum tuberosum (Potato) PE=4 SV=1	PREDICTED: uncharacterized RNA-binding protein C17H9.04c-like isoform X2 [Solanum lycopersicum]
CSS0046630	CSS0046630.1	7.5849	3.11258	12.0572	3.8737	1.95371	0.0235853	0.753446	Chr3	28271215	28272866	-	849	CSS0046630	GO:0032440;GO:0046983;GO:0055114	-	-	Helix-loop-helix DNA-binding domain	Putative uncharacterized protein {ECO:0000313|EMBL:CAN75020.1} OS=Vitis vinifera (Grape) PE=4 SV=1	hypothetical protein VITISV_039940 [Vitis vinifera]
CSS0002606	CSS0002606.1	28.2851	18.2461	38.3242	2.1004	1.07067	0.0236026	0.753446	Contig1086	7470	11931	+	2248	CSS0002606	-	-	-	-	"Coffea canephora DH200=94 genomic scaffold, scaffold_1 {ECO:0000313|EMBL:CDO97333.1} OS=Coffea canephora (Robusta coffee) PE=4 SV=1"	PREDICTED: uncharacterized protein LOC105169333 [Sesamum indicum]
CSS0010344	CSS0010344.1	5.97877	2.042	9.91555	4.85579	2.27971	0.0238579	0.759728	Chr5	56528534	56529747	+	177	CSS0010344	-	-	-	-	-	-
CSS0033732	CSS0033732.1	15.5038	8.85274	22.1549	2.5026	1.32343	0.0238966	0.759921	Chr1	162756920	162758919	-	1473	CSS0033732	GO:0007275;GO:0009987;GO:0050789;GO:0097159;GO:1901363	K20093	-	-	Putative uncharacterized protein {ECO:0000313|EMBL:CBI37508.3} OS=Vitis vinifera (Grape) PE=4 SV=1	PREDICTED: protein CHROMATIN REMODELING 24 [Vitis vinifera]
CSS0038752	CSS0038752.1	19.0833	11.0261	27.1405	2.46146	1.29952	0.0240445	0.761517	Chr1	194216210	194223712	-	2660	CSS0038752	-	-	Signal transduction mechanisms	Protein kinase domain	Putative uncharacterized protein {ECO:0000313|EMBL:CBI25853.3} OS=Vitis vinifera (Grape) PE=4 SV=1	PREDICTED: mitogen-activated protein kinase kinase kinase YODA isoform X1 [Vitis vinifera]
CSS0001356	CSS0001356.1	5.95197	1.97356	9.93038	5.0317	2.33105	0.0240596	0.761517	Contig713	802252	802947	-	696	CSS0001356	-	-	-	NB-ARC domain	Uncharacterized protein {ECO:0000313|EMBL:EMJ04761.1} (Fragment) OS=Prunus persica (Peach) PE=4 SV=1	"hypothetical protein PRUPE_ppb014730mg, partial [Prunus persica] "
CSS0017736	CSS0017736.1	100.825	44.3551	157.296	3.54629	1.82631	0.0241212	0.761517	Chr7	146552866	146553859	-	994	CSS0017736	GO:0009738	K14496	-	Polyketide cyclase / dehydrase and lipid transport	"Coffea canephora DH200=94 genomic scaffold, scaffold_78 {ECO:0000313|EMBL:CDP13968.1} OS=Coffea canephora (Robusta coffee) PE=4 SV=1"	unnamed protein product [Coffea canephora]
CSS0003061	CSS0003061.1	14.9793	8.20838	21.7503	2.64977	1.40587	0.0242745	0.765312	Chr11	99650351	99653208	+	1905	CSS0003061	-	-	-	Leucine Rich repeats (2 copies)	Uncharacterized protein {ECO:0000313|EMBL:ERN02715.1} OS=Amborella trichopoda PE=4 SV=1	PREDICTED: TMV resistance protein N-like [Nelumbo nucifera]
CSS0015263	CSS0015263.1	2183.33	1144.62	3222.05	2.81495	1.49311	0.0243564	0.766203	Contig881	13062	15359	+	2001	CSS0015263	-	-	-	Leucine Rich repeats (2 copies)	Leucine-rich repeat family protein {ECO:0000313|EMBL:EOY30845.1} OS=Theobroma cacao (Cacao) PE=4 SV=1	PREDICTED: leucine-rich repeat extensin-like protein 3-like [Citrus sinensis]
CSS0024357	CSS0024357.1	928.254	524.965	1331.54	2.53644	1.3428	0.0246434	0.768522	Contig1116	204078	209699	+	2394	CSS0024357	GO:0006612;GO:0009414;GO:0009611;GO:0009620;GO:0009695;GO:0009863;GO:0009867;GO:0010200;GO:0010363;GO:0042538;GO:0052542	-	Function unknown	Eukaryotic protein of unknown function (DUF829)	Uncharacterized protein {ECO:0000313|EMBL:EMJ22984.1} OS=Prunus persica (Peach) PE=4 SV=1	hypothetical protein PRUPE_ppa005725mg [Prunus persica]
CSS0046910	CSS0046910.1	14.4095	7.75003	21.069	2.71857	1.44285	0.0247886	0.770466	Contig1002	6646	7492	-	651	CSS0046910	-	-	Signal transduction mechanisms	NB-ARC domain	"Coffea canephora DH200=94 genomic scaffold, scaffold_43 {ECO:0000313|EMBL:CDP10115.1} OS=Coffea canephora (Robusta coffee) PE=4 SV=1"	PREDICTED: putative disease resistance protein At1g50180 [Sesamum indicum]
CSS0045892	CSS0045892.1	63.7027	36.2809	91.1245	2.51164	1.32863	0.0250714	0.774925	Chr13	49680507	49683371	-	968	CSS0045892	-	K00430	-	Peroxidase	"Coffea canephora DH200=94 genomic scaffold, scaffold_1150 {ECO:0000313|EMBL:CDP20371.1} OS=Coffea canephora (Robusta coffee) PE=3 SV=1"	unnamed protein product [Coffea canephora]
CSS0026207	CSS0026207.1	28.3627	18.3926	38.3327	2.08414	1.05945	0.0250957	0.775062	Chr12	96008427	96010298	-	1872	CSS0026207	-	-	-	Leucine rich repeat	"Coffea canephora DH200=94 genomic scaffold, scaffold_630 {ECO:0000313|EMBL:CDP19715.1} OS=Coffea canephora (Robusta coffee) PE=4 SV=1"	unnamed protein product [Coffea canephora]
CSS0046949	CSS0046949.1	2.85796	0.31094	5.40499	17.3827	4.11958	0.0252892	0.775582	Chr2	27276184	27279197	-	742	CSS0046949	-	-	-	Helix-loop-helix DNA-binding domain	"Basic helix-loop-helix DNA-binding superfamily protein, putative {ECO:0000313|EMBL:EOX91822.1} OS=Theobroma cacao (Cacao) PE=4 SV=1"	"Basic helix-loop-helix DNA-binding superfamily protein, putative [Theobroma cacao] "
CSS0017485	CSS0017485.1	7.34534	2.06219	12.6285	6.12385	2.61444	0.0255834	0.776169	Chr5	90305752	90307611	+	810	CSS0017485	-	K09422	Transcription	Myb-like DNA-binding domain	Uncharacterized protein {ECO:0000313|EMBL:EEF00064.1} OS=Populus trichocarpa (Western balsam poplar) PE=4 SV=1	hypothetical protein POPTR_0019s14130g [Populus trichocarpa]
CSS0007419	CSS0007419.1	12.0034	6.28307	17.7237	2.82086	1.49614	0.0256772	0.777	Chr5	105716553	105722699	+	1674	CSS0007419	-	-	General function prediction only	zinc-binding in reverse transcriptase	Putative uncharacterized protein {ECO:0000313|EMBL:CAN81442.1} OS=Vitis vinifera (Grape) PE=4 SV=1	hypothetical protein VITISV_011546 [Vitis vinifera]
CSS0000028	CSS0000028.1	32.8057	21.7968	43.8146	2.01013	1.00729	0.0258048	0.778728	Chr7	151242852	151243252	+	401	CSS0000028	-	-	-	-	Uncharacterized protein isoform 3 {ECO:0000313|EMBL:EOY04446.1} (Fragment) OS=Theobroma cacao (Cacao) PE=4 SV=1	"Uncharacterized protein isoform 3, partial [Theobroma cacao] "
CSS0012056	CSS0012056.1	19.494	11.1855	27.8025	2.48558	1.31358	0.0260218	0.781356	Chr13	85826157	85827949	+	1793	CSS0012056	GO:0005506;GO:0009055;GO:0020037;GO:0055114;GO:0070330	K13407	-	Cytochrome P450	Cytochrome P450-dependent fatty acid hydroxylase {ECO:0000313|EMBL:AAL54886.1} OS=Nicotiana tabacum (Common tobacco) PE=2 SV=1	PREDICTED: cytochrome P450 94A2-like [Nicotiana tomentosiformis]
CSS0017041	CSS0017041.1	22.1097	9.52463	34.6947	3.64263	1.86498	0.0262761	0.783117	Chr3	50972994	50978992	+	2098	CSS0017041	-	K14638	Amino acid transport and metabolism	POT family	Uncharacterized protein {ECO:0000313|EMBL:EYU35371.1} OS=Erythranthe guttata (Yellow monkey flower) PE=4 SV=1	PREDICTED: nitrate transporter 1.2-like [Cicer arietinum]
CSS0049335	CSS0049335.1	884.502	482.029	1286.97	2.66991	1.41679	0.0265495	0.785703	Contig960	445400	449659	+	2613	CSS0049335	GO:0003677;GO:0006355	-	Transcription	GATA zinc finger	Putative uncharacterized protein {ECO:0000313|EMBL:CCB56177.1} OS=Vitis vinifera (Grape) PE=4 SV=1	PREDICTED: GATA transcription factor 8-like [Vitis vinifera]
CSS0036873	CSS0036873.1	46.2516	12.5349	79.9682	6.37965	2.67348	0.0266123	0.785703	Chr7	71567672	71568738	+	837	CSS0036873	GO:0004553;GO:0005618;GO:0006073;GO:0016762;GO:0048046	K08235	-	Glycosyl hydrolases family 16	Xyloglucan endotransglucosylase/hydrolase {ECO:0000256|RuleBase:RU361120} OS=Camellia sinensis (Tea) PE=2 SV=1	brassinosteroid-regulated protein [Camellia sinensis]
CSS0031183	CSS0031183.1	20.908	12.9174	28.8985	2.23717	1.16167	0.0266176	0.785703	Chr6	9913991	9930408	-	969	CSS0031183	GO:0003700;GO:0005634;GO:0006355;GO:0043565	-	Transcription	KNOX2 domain	Putative uncharacterized protein {ECO:0000313|EMBL:CBI28570.3} OS=Vitis vinifera (Grape) PE=4 SV=1	PREDICTED: homeobox protein knotted-1-like 6 [Vitis vinifera]
CSS0037023	CSS0037023.1	200.235	107.779	292.692	2.71568	1.44132	0.026632	0.785703	Chr3	26849509	26849998	-	447	CSS0037023	GO:0005576	K13449	Function unknown	Cysteine-rich secretory protein family	Pathogenesis related protein {ECO:0000313|EMBL:AHA56682.1} OS=Camellia sinensis (Tea) PE=2 SV=1	pathogenesis related protein [Camellia sinensis]
CSS0014241	CSS0014241.1	23.0724	14.3642	31.7806	2.21248	1.14567	0.0267177	0.785703	Chr4	154900273	154900845	-	573	CSS0014241	GO:0016491;GO:0046872	-	"Secondary metabolites biosynthesis, transport and catabolism "	Cytochrome P450	"Cytochrome P450, family 82, subfamily C, polypeptide 4 {ECO:0000313|EMBL:EOY14628.1} OS=Theobroma cacao (Cacao) PE=3 SV=1"	PREDICTED: cytochrome P450 82C4-like [Populus euphratica]
CSS0020517	CSS0020517.1	564.571	234.334	894.808	3.81852	1.93301	0.0268232	0.787212	Contig227	131622	142223	+	1179	CSS0020517	GO:0005576;GO:0009505;GO:0016020;GO:0019953	-	-	Pollen allergen	Uncharacterized protein {ECO:0000313|EMBL:KDP40448.1} OS=Jatropha curcas (Barbados nut) PE=3 SV=1	PREDICTED: expansin-like A2 [Populus euphratica]
CSS0041801	CSS0041801.1	27.8392	9.4053	46.2731	4.9199	2.29863	0.0269332	0.787473	Contig827	181345	184703	-	3034	CSS0041801	GO:0004674;GO:0005524;GO:0005886;GO:0009742;GO:0009791;GO:0046777;GO:0051510	-	Signal transduction mechanisms	Carbohydrate-binding protein of the ER	Receptor-like protein kinase THESEUS 1 {ECO:0000313|EMBL:EXB37722.1} OS=Morus notabilis PE=3 SV=1	PREDICTED: receptor-like protein kinase THESEUS 1 isoform X1 [Vitis vinifera]
CSS0009773	CSS0009773.1	290.529	167.011	414.046	2.47916	1.30985	0.0269763	0.787551	Chr3	45937455	45942151	+	2158	CSS0009773	-	-	-	-	Uncharacterized protein {ECO:0000313|EMBL:KDP42467.1} OS=Jatropha curcas (Barbados nut) PE=4 SV=1	hypothetical protein JCGZ_00264 [Jatropha curcas]
CSS0022013	CSS0022013.1	33.2691	21.8791	44.6592	2.04118	1.0294	0.0270683	0.788463	Chr6	105293191	105300290	-	645	CSS0022013	-	-	-	Protein of unknown function (DUF1499)	Uncharacterized protein {ECO:0000313|EnsemblPlants:Solyc01g091360.2.1} OS=Solanum lycopersicum (Tomato) PE=4 SV=1	PREDICTED: uncharacterized protein LOC105173228 [Sesamum indicum]
CSS0047404	CSS0047404.1	120.82	32.7271	208.913	6.38347	2.67434	0.0272973	0.792171	Chr3	16468410	16469490	+	1081	CSS0047404	-	-	-	AP2 domain	EREBP-like factor {ECO:0000313|EMBL:AIU05286.1} OS=Prunus pseudocerasus PE=2 SV=1	PREDICTED: ethylene-responsive transcription factor ERF109 [Prunus mume]
CSS0039686	CSS0039686.1	19.9887	12.228	27.7494	2.26933	1.18227	0.0274749	0.794364	Chr2	128719329	128719988	-	660	CSS0039686	GO:0005774;GO:0005783;GO:0005794;GO:0009507;GO:0016192	K20359	"Intracellular trafficking, secretion, and vesicular transport "	PRA1 family protein	Putative uncharacterized protein {ECO:0000313|EMBL:CCB59353.1} OS=Vitis vinifera (Grape) PE=4 SV=1	PREDICTED: PRA1 family protein F2-like [Vitis vinifera]
CSS0029869	CSS0029869.1	11.1672	5.65242	16.682	2.9513	1.56135	0.0275096	0.794779	Chr15	78362612	78367213	+	540	CSS0029869	GO:0046983	-	-	Helix-loop-helix DNA-binding domain	Putative uncharacterized protein {ECO:0000313|EMBL:CBI15047.3} OS=Vitis vinifera (Grape) PE=4 SV=1	PREDICTED: uncharacterized protein LOC100253569 [Vitis vinifera]
CSS0046546	CSS0046546.1	2.52275	0	5.0455	Inf	Inf	0.0278249	0.800591	Chr14	61294530	61295078	-	549	CSS0046546	GO:0005576;GO:0006952;GO:0042349;-)-pinoresinol biosynthetic process;	-	-	Dirigent-like protein	Uncharacterized protein {ECO:0000313|EMBL:KDP25353.1} OS=Jatropha curcas (Barbados nut) PE=4 SV=1	PREDICTED: dirigent protein 5-like [Elaeis guineensis]
CSS0019054	CSS0019054.1	7.41151	3.06344	11.7596	3.83868	1.94061	0.0278491	0.800591	Chr3	176924323	176928521	-	1458	CSS0019054	GO:0016847;GO:0030170;GO:0042218	K20772	Signal transduction mechanisms	Aminotransferase class I and II	1-aminocyclopropane-1-carboxylate synthase {ECO:0000313|EMBL:BAB89349.1} OS=Diospyros kaki (Kaki persimmon) PE=2 SV=1	1-aminocyclopropane-1-carboxylate synthase [Diospyros kaki]
CSS0038738	CSS0038738.1	7.41884	2.81129	12.0264	4.27788	2.0969	0.027858	0.800591	Chr9	88789698	88796121	-	408	CSS0038738	-	-	-	-	Uncharacterized protein {ECO:0000313|EMBL:KDP41430.1} OS=Jatropha curcas (Barbados nut) PE=4 SV=1	hypothetical protein JCGZ_15837 [Jatropha curcas]
CSS0012652	CSS0012652.1	55.3592	25.4418	85.2765	3.35183	1.74495	0.0284608	0.810112	Chr13	100242100	100242591	-	492	CSS0012652	-	-	-	Domain of unknown function (DUF4228)	Uncharacterized protein {ECO:0000313|EMBL:ERP59049.1} OS=Populus trichocarpa (Western balsam poplar) PE=2 SV=1	PREDICTED: uncharacterized protein LOC105121892 [Populus euphratica]
CSS0045171	CSS0045171.1	154.566	61.9019	247.231	3.99391	1.9978	0.02862	0.811214	Chr1	219974070	219977078	-	2406	CSS0045171	GO:0005768;GO:0005802;GO:0005886;UDP-forming) activity;	K20887	-	Glycosyltransferase like family 2	"Transferase, transferring glycosyl groups, putative {ECO:0000313|EMBL:EEF44925.1} OS=Ricinus communis (Castor bean) PE=4 SV=1"	"transferase, transferring glycosyl groups, putative [Ricinus communis] "
CSS0008883	CSS0008883.1	343.491	186.497	500.485	2.6836	1.42417	0.0290449	0.813536	Chr5	65815053	65817295	-	1237	CSS0008883	GO:0005506;GO:0009693;GO:0009815;GO:0016706;GO:0031418;GO:0055114	K05933	-	2OG-Fe(II) oxygenase superfamily	ACC oxidase 5 {ECO:0000313|EMBL:AEM62884.1} OS=Actinidia deliciosa (Kiwi) PE=2 SV=1	ACC oxidase 5 [Actinidia deliciosa]
CSS0019647	CSS0019647.1	15.5913	8.8987	22.2839	2.50418	1.32434	0.0295528	0.818989	Chr5	166899691	166906229	+	1548	CSS0019647	GO:0006811;GO:0045491;GO:0050896	-	-	Targeting protein for Xklp2 (TPX2)	Putative uncharacterized protein {ECO:0000313|EMBL:CBI26373.3} OS=Vitis vinifera (Grape) PE=4 SV=1	PREDICTED: protein WVD2-like 1 isoform X1 [Vitis vinifera]
CSS0020469	CSS0020469.1	34.5755	20.8277	48.3232	2.32014	1.21421	0.0296094	0.818989	Contig225	1234166	1234729	+	564	CSS0020469	GO:0004857;GO:0030599;GO:0043086	-	-	Plant invertase/pectin methylesterase inhibitor	Uncharacterized protein {ECO:0000313|EnsemblPlants:Solyc01g088590.2.1} OS=Solanum lycopersicum (Tomato) PE=4 SV=1	PREDICTED: putative invertase inhibitor [Nicotiana sylvestris]
CSS0037105	CSS0037105.1	20.2908	12.5293	28.0524	2.23894	1.16282	0.0296412	0.819289	Chr11	3575754	3576347	+	594	CSS0037105	-	-	-	-	"NIM1-interacting 1, putative {ECO:0000313|EMBL:EOX95380.1} OS=Theobroma cacao (Cacao) PE=4 SV=1"	PREDICTED: protein NIM1-INTERACTING 1 [Populus euphratica]
CSS0035573	CSS0035573.1	6.36132	2.39243	10.3302	4.31788	2.11032	0.0298782	0.822337	Chr8	119099114	119100240	+	783	CSS0035573	GO:0005488	-	General function prediction only	Reverse transcriptase (RNA-dependent DNA polymerase)	"Retrotransposon protein, putative, unclassified {ECO:0000313|EMBL:ABA95820.1} OS=Oryza sativa subsp. japonica (Rice) PE=4 SV=1"	"retrotransposon protein, putative, unclassified [Oryza sativa Japonica Group]"
CSS0008391	CSS0008391.1	37.0702	6.98074	67.1597	9.62071	3.26614	0.0299242	0.82302	Chr3	25804846	25806331	-	1392	CSS0008391	-	-	-	Protein of unknown function (DUF1005)	Formin-like protein 18 {ECO:0000313|EMBL:EOY15613.1} OS=Theobroma cacao (Cacao) PE=4 SV=1	Formin-like protein 18 [Theobroma cacao]
CSS0006053	CSS0006053.1	27.117	17.8497	36.3842	2.03836	1.02741	0.0302765	0.827452	Contig697	154913	165087	-	1665	CSS0006053	-	K11498	Cytoskeleton	-	Kinesin-like protein {ECO:0000256|RuleBase:RU000394} OS=Vitis vinifera (Grape) PE=3 SV=1	PREDICTED: kinesin-like protein KIF15-B isoform X3 [Vitis vinifera]
CSS0049686	CSS0049686.1	14.6326	8.09958	21.1657	2.61318	1.38581	0.0304313	0.82809	Contig1095	146229	149311	+	2745	CSS0049686	GO:0016301	-	-	Protein kinase domain	Putative uncharacterized protein {ECO:0000313|EMBL:CAN68996.1} OS=Vitis vinifera (Grape) PE=4 SV=1	PREDICTED: probable LRR receptor-like serine/threonine-protein kinase At4g08850 [Vitis vinifera]
CSS0030800	CSS0030800.1	156.67	96.9909	216.349	2.23062	1.15744	0.0304487	0.82809	Chr6	102374930	102379250	-	1116	CSS0030800	-	-	-	Plastocyanin-like domain	Uncharacterized protein {ECO:0000313|EMBL:KGN46230.1} OS=Cucumis sativus (Cucumber) PE=4 SV=1	PREDICTED: cucumber peeling cupredoxin-like [Sesamum indicum]
CSS0035007	CSS0035007.1	14.2322	8.08345	20.3809	2.52131	1.33417	0.0305655	0.830106	Chr15	13299623	13304776	-	1718	CSS0035007	GO:0004564;GO:0005975	K01193	Carbohydrate transport and metabolism	Glycosyl hydrolases family 32 N-terminal domain	Uncharacterized protein {ECO:0000313|EMBL:KCW69766.1} OS=Eucalyptus grandis (Flooded gum) PE=4 SV=1	"PREDICTED: beta-fructofuranosidase, insoluble isoenzyme CWINV1-like [Eucalyptus grandis] "
CSS0018528	CSS0018528.1	23.2912	14.7533	31.8291	2.15743	1.10931	0.0308902	0.832565	Chr2	208920657	208924519	+	1580	CSS0018528	GO:0004674;GO:0004715;GO:0005524;GO:0006468	-	Signal transduction mechanisms	Protein tyrosine kinase	Putative uncharacterized protein {ECO:0000313|EMBL:CBI27806.3} OS=Vitis vinifera (Grape) PE=4 SV=1	PREDICTED: putative receptor-like protein kinase At1g72540 [Nicotiana tomentosiformis]
CSS0015088	CSS0015088.1	940.895	499.243	1382.55	2.76929	1.46951	0.0309665	0.832908	Contig778	166763	172596	-	1562	CSS0015088	-	K14664	-	Peptidase family M20/M25/M40	Uncharacterized protein {ECO:0000313|EMBL:KDO82610.1} OS=Citrus sinensis (Sweet orange) PE=4 SV=1	PREDICTED: IAA-amino acid hydrolase ILR1-like 4 [Vitis vinifera]
CSS0014497	CSS0014497.1	83.8194	36.6048	131.034	3.57969	1.83984	0.0310053	0.832908	Chr4	68316175	68318216	-	1539	CSS0014497	GO:0005488;GO:0016491	-	-	Cytochrome P450	Cytochrome P450 isoform 1 {ECO:0000313|EMBL:EOY19021.1} OS=Theobroma cacao (Cacao) PE=3 SV=1	PREDICTED: cytochrome P450 714C2-like [Nelumbo nucifera]
CSS0034919	CSS0034919.1	104.133	57.8804	150.387	2.59823	1.37753	0.0311175	0.834283	Chr11	87473257	87477016	-	3675	CSS0034919	GO:0000186;GO:0004709;GO:0004713;GO:0005524;GO:0016021;GO:0032440;GO:0055114	-	-	Leucine Rich repeats (2 copies)	Uncharacterized protein {ECO:0000313|EnsemblPlants:PGSC0003DMT400009696} OS=Solanum tuberosum (Potato) PE=4 SV=1	PREDICTED: probable LRR receptor-like serine/threonine-protein kinase At4g08850 [Nicotiana tomentosiformis]
CSS0000234	CSS0000234.1	6.80317	2.71302	10.8933	4.0152	2.00547	0.0315095	0.838963	Chr6	1064786	1065720	+	935	CSS0000234	GO:0007165;GO:0009725;GO:0071310;GO:1901701	-	-	Domain of unknown function (DUF4228)	Putative uncharacterized protein {ECO:0000313|EMBL:CCB52280.1} OS=Vitis vinifera (Grape) PE=4 SV=1	PREDICTED: uncharacterized protein LOC100255664 [Vitis vinifera]
CSS0034532	CSS0034532.1	16.7511	8.85362	24.6486	2.78402	1.47717	0.0318344	0.843307	Chr4	158858886	158861561	-	853	CSS0034532	-	-	-	No apical meristem (NAM) protein	Putative uncharacterized protein {ECO:0000313|EMBL:CCB55454.1} OS=Vitis vinifera (Grape) PE=4 SV=1	PREDICTED: NAC domain-containing protein 90 [Vitis vinifera]
CSS0026049	CSS0026049.1	185.6	99.7115	271.488	2.72274	1.44506	0.0318815	0.843307	Chr6	3043147	3047623	-	2156	CSS0026049	GO:0004674;GO:0004715;GO:0005524;GO:0009816;GO:0046777	K13430	Signal transduction mechanisms	Protein kinase domain	Serine/threonine-protein kinase PBS1 {ECO:0000313|EMBL:EEE79643.2} OS=Populus trichocarpa (Western balsam poplar) PE=3 SV=2	Serine/threonine-protein kinase PBS1 [Populus trichocarpa]
CSS0049361	CSS0049361.1	252.349	117.786	386.911	3.28485	1.71583	0.0320595	0.844626	Contig1050	953202	957799	-	1451	CSS0049361	GO:0005524;GO:0006200;GO:0009507;GO:0016887;GO:0019538	-	"Posttranslational modification, protein turnover, chaperones "	Ankyrin repeats (3 copies)	Putative uncharacterized protein {ECO:0000313|EMBL:CBI28070.3} OS=Vitis vinifera (Grape) PE=4 SV=1	PREDICTED: caseinolytic peptidase B protein homolog [Vitis vinifera]
CSS0012593	CSS0012593.1	18.5888	11.1332	26.0445	2.33936	1.22611	0.0320958	0.844626	Chr8	15753943	15754538	-	378	CSS0012593	GO:0004857;GO:0005618;GO:0005886;GO:0030599;GO:0042545;GO:0043086;GO:0045330;GO:0045490	K01051	-	Pectinesterase	Pectinesterase {ECO:0000256|RuleBase:RU000589} OS=Ricinus communis (Castor bean) PE=3 SV=1	"Pectinesterase precursor, putative [Ricinus communis] "
CSS0002427	CSS0002427.1	30.5815	19.9708	41.1922	2.06262	1.04448	0.0320977	0.844626	Chr7	152349118	152350718	-	465	CSS0002427	GO:0005829	-	-	Macro domain	Uncharacterized protein {ECO:0000313|EnsemblPlants:Solyc05g052260.2.1} OS=Solanum lycopersicum (Tomato) PE=4 SV=1	"Appr-1-p processing protein, partial [Streptanthus breweri]"
CSS0017656	CSS0017656.1	41.1761	25.5708	56.7815	2.22056	1.15092	0.0323909	0.847188	Chr10	12025491	12028540	-	1920	CSS0017656	-	K00737	-	Glycosyltransferase family 17	"Coffea canephora DH200=94 genomic scaffold, scaffold_74 {ECO:0000313|EMBL:CDP13230.1} OS=Coffea canephora (Robusta coffee) PE=4 SV=1"	PREDICTED: uncharacterized protein LOC105156648 [Sesamum indicum]
CSS0018010	CSS0018010.1	7.27725	3.12223	11.4323	3.66157	1.87246	0.0325371	0.848164	Chr9	143450282	143451513	+	794	CSS0018010	-	-	-	Domain of unknown function (DUF702)	Putative uncharacterized protein {ECO:0000313|EMBL:CCB45992.1} OS=Vitis vinifera (Grape) PE=4 SV=1	hypothetical protein F383_16691 [Gossypium arboreum]
CSS0023872	CSS0023872.1	7.2681	3.0731	11.4631	3.73015	1.89923	0.0326076	0.849434	Chr4	186486170	186493978	+	1332	CSS0023872	GO:0005794;GO:0005886;GO:0009827;GO:0010014;GO:0010089;GO:0010413;GO:0030244;GO:0045489;GO:0045492	-	-	GDSL/SGNH-like Acyl-Esterase family found in Pmr5 and Cas1p	"Coffea canephora DH200=94 genomic scaffold, scaffold_22 {ECO:0000313|EMBL:CDP06464.1} OS=Coffea canephora (Robusta coffee) PE=4 SV=1"	unnamed protein product [Coffea canephora]
CSS0044485	CSS0044485.1	14.7276	8.58041	20.8747	2.43283	1.28264	0.0330148	0.856033	Chr6	47995383	47997724	+	735	CSS0044485	-	-	-	-	BZIP transcription factor family protein 11 {ECO:0000313|EMBL:AGO05995.1} OS=Camellia sinensis (Tea) PE=2 SV=1	bZIP transcription factor family protein 11 [Camellia sinensis]
CSS0030518	CSS0030518.1	11.2342	5.91422	16.5543	2.79906	1.48494	0.0331163	0.858095	Chr7	154669859	154672950	-	819	CSS0030518	GO:0005507;GO:0009055;GO:0031225	-	-	Plastocyanin-like domain	Putative uncharacterized protein {ECO:0000313|EMBL:CBI38573.3} OS=Vitis vinifera (Grape) PE=4 SV=1	PREDICTED: mavicyanin [Vitis vinifera]
CSS0033758	CSS0033758.1	469.262	243.889	694.636	2.84816	1.51003	0.0336575	0.86293	Chr7	122444140	122448261	-	1818	CSS0033758	GO:0003677;GO:0006355	-	Transcription	GATA zinc finger	"Coffea canephora DH200=94 genomic scaffold, scaffold_4 {ECO:0000313|EMBL:CDO99748.1} OS=Coffea canephora (Robusta coffee) PE=4 SV=1"	unnamed protein product [Coffea canephora]
CSS0003539	CSS0003539.1	3.35154	0.720152	5.98294	8.30788	3.05448	0.033776	0.86483	Contig280	1512320	1513311	+	651	CSS0003539	GO:0004784;GO:0005576;GO:0030145;GO:0045735;GO:0055114	-	-	Cupin	Uncharacterized protein {ECO:0000313|EMBL:EMJ13624.1} OS=Prunus persica (Peach) PE=4 SV=1	hypothetical protein PRUPE_ppa017161mg [Prunus persica]
CSS0005190	CSS0005190.1	19.1537	11.8469	26.4605	2.23354	1.15933	0.0338533	0.865354	Chr4	21945620	21950835	-	1482	CSS0005190	GO:0004497;GO:0016705;GO:0046872	-	"Secondary metabolites biosynthesis, transport and catabolism "	Cytochrome P450	"Coffea canephora DH200=94 genomic scaffold, scaffold_2549 {ECO:0000313|EMBL:CDP21119.1} OS=Coffea canephora (Robusta coffee) PE=3 SV=1"	unnamed protein product [Coffea canephora]
CSS0022536	CSS0022536.1	55.6661	15.2576	96.0746	6.29685	2.65463	0.0339207	0.865881	Chr6	123414258	123415835	+	1293	CSS0022536	GO:0004806;GO:0006629	-	Lipid transport and metabolism	Lipase (class 3)	Putative uncharacterized protein {ECO:0000313|EMBL:CCB55670.1} OS=Vitis vinifera (Grape) PE=4 SV=1	PREDICTED: phospholipase A1-IIgamma isoform X1 [Vitis vinifera]
CSS0020139	CSS0020139.1	20.878	13.0529	28.703	2.19898	1.13683	0.0342503	0.871245	Chr10	31811015	31812368	-	1293	CSS0020139	GO:0016746	-	-	Transferase family	"HXXXD-type acyl-transferase family protein, putative {ECO:0000313|EMBL:EOX91480.1} OS=Theobroma cacao (Cacao) PE=4 SV=1"	"HXXXD-type acyl-transferase family protein, putative [Theobroma cacao] "
CSS0033205	CSS0033205.1	9.91585	3.75376	16.0779	4.28315	2.09867	0.034525	0.875944	Contig381	110838	126180	-	1956	CSS0033205	-	-	General function prediction only	Ankyrin repeats (3 copies)	Uncharacterized protein {ECO:0000313|EMBL:EPS64453.1} (Fragment) OS=Genlisea aurea PE=4 SV=1	PREDICTED: uncharacterized protein LOC105161922 isoform X2 [Sesamum indicum]
CSS0020397	CSS0020397.1	390.519	243.257	537.782	2.21076	1.14454	0.0347489	0.877316	Chr6	60129764	60132680	-	2917	CSS0020397	GO:0005199;GO:0005576;GO:0009505;GO:0009506	-	-	Leucine Rich repeats (2 copies)	Uncharacterized protein {ECO:0000313|EMBL:ERP48250.1} (Fragment) OS=Populus trichocarpa (Western balsam poplar) PE=4 SV=1	PREDICTED: leucine-rich repeat extensin-like protein 4 [Pyrus x bretschneideri]
CSS0039528	CSS0039528.1	20.364	12.6823	28.0457	2.21141	1.14496	0.0350682	0.880387	Chr15	111236861	111242116	+	2975	CSS0039528	GO:0000226;GO:0000919;GO:0003777;GO:0005524;GO:0005634;GO:0005871;GO:0005874;GO:0007018;GO:0008017;GO:0008283;GO:0009524;GO:0009555;GO:0009558;GO:0010583;GO:0016572	K11498	Cytoskeleton	Kinesin motor domain	Kinesin-like protein {ECO:0000256|RuleBase:RU000394} OS=Vitis vinifera (Grape) PE=3 SV=1	PREDICTED: kinesin-like protein NACK1 [Vitis vinifera]
CSS0037735	CSS0037735.1	28.3287	14.9805	41.6769	2.78208	1.47616	0.0351392	0.880627	Chr1	130217421	130243290	+	1810	CSS0037735	GO:0000166;GO:0004672	K04733	-	Protein kinase domain	"Coffea canephora DH200=94 genomic scaffold, scaffold_7 {ECO:0000313|EMBL:CDP01668.1} OS=Coffea canephora (Robusta coffee) PE=4 SV=1"	unnamed protein product [Coffea canephora]
CSS0006289	CSS0006289.1	6.24566	2.57844	9.91288	3.84452	1.9428	0.0351687	0.880799	Chr2	1064917	1079957	-	1716	CSS0006289	-	K00928	Amino acid transport and metabolism	Amino acid kinase family	Aspartokinase {ECO:0000256|RuleBase:RU003448} OS=Prunus persica (Peach) PE=3 SV=1	hypothetical protein PRUPE_ppa003561mg [Prunus persica]
CSS0029819	CSS0029819.1	18.8152	10.7868	26.8436	2.48855	1.31531	0.0352851	0.880884	Chr3	28865909	28877494	-	216	CSS0029819	-	-	-	-	-	-
CSS0030207	CSS0030207.1	16.1869	9.33456	23.0392	2.46816	1.30344	0.0353549	0.882061	Chr12	10939273	10943334	-	2027	CSS0030207	GO:0004497;GO:0005506;GO:0005783;GO:0009055;GO:0010345;GO:0016705;GO:0020037;GO:0042761;GO:0055114	K15402	-	Cytochrome P450	"Cytochrome P450, family 86, subfamily B, polypeptide 1 isoform 1 {ECO:0000313|EMBL:EOX99120.1} OS=Theobroma cacao (Cacao) PE=3 SV=1"	"Cytochrome P450, family 86, subfamily B, polypeptide 1 isoform 1 [Theobroma cacao] "
CSS0012881	CSS0012881.1	13.3924	7.36977	19.4151	2.63442	1.39749	0.0355845	0.884622	Contig212	106	738	+	633	CSS0012881	GO:0000151;GO:0004842;GO:0016567	-	-	-	Putative uncharacterized protein {ECO:0000313|EMBL:CCB49206.1} OS=Vitis vinifera (Grape) PE=4 SV=1	PREDICTED: E3 ubiquitin-protein ligase PUB24-like [Vitis vinifera]
CSS0041775	CSS0041775.1	167.274	64.2699	270.279	4.20537	2.07223	0.0358081	0.886981	Chr3	14142057	14144588	+	1797	CSS0041775	GO:0004497;GO:0005506;GO:0009055;GO:0016705;GO:0016829;GO:0020037;GO:0055114	K01723	-	Cytochrome P450	Putative uncharacterized protein {ECO:0000313|EMBL:CCB56941.1} OS=Vitis vinifera (Grape) PE=4 SV=1	PREDICTED: allene oxide synthase-like [Vitis vinifera]
CSS0025431	CSS0025431.1	12.528	6.95409	18.102	2.60307	1.38022	0.0362038	0.889563	Chr8	58696281	58696888	+	608	CSS0025431	-	-	-	Protein of unknown function (DUF640)	Beta-lactamase-like protein ENSP00000383859 {ECO:0000313|EMBL:EOY27997.1} OS=Theobroma cacao (Cacao) PE=4 SV=1	Beta-lactamase-like protein ENSP00000383859 [Theobroma cacao]
CSS0046103	CSS0046103.1	7.72835	3.26646	12.1902	3.73194	1.89993	0.0362804	0.890883	Chr5	58077208	58079096	+	1497	CSS0046103	GO:0005351;GO:0005634;GO:0005773;GO:0005886;GO:0009506;GO:0009627;GO:0015145;GO:0015749;GO:0016021;GO:0031347;GO:0034219	-	General function prediction only	Sugar (and other) transporter	Uncharacterized protein {ECO:0000313|EMBL:KCW48338.1} OS=Eucalyptus grandis (Flooded gum) PE=3 SV=1	PREDICTED: sugar transport protein 12-like [Nicotiana sylvestris]
CSS0028477	CSS0028477.1	68.6391	39.1305	98.1477	2.50821	1.32666	0.0366177	0.89284	Chr6	169390237	169391675	+	1439	CSS0028477	-	-	-	Phosphate-induced protein 1 conserved region	Putative uncharacterized protein {ECO:0000313|EMBL:CCB60532.1} OS=Vitis vinifera (Grape) PE=4 SV=1	PREDICTED: protein EXORDIUM-like 5 [Vitis vinifera]
CSS0000264	CSS0000264.1	128.493	84.1306	172.855	2.0546	1.03886	0.0366751	0.89284	Chr5	136834443	136836641	-	1573	CSS0000264	GO:0004497;GO:0016705;GO:0046872	K20667	-	Cytochrome P450	Cytochrome P450 {ECO:0000313|EMBL:EXB75162.1} OS=Morus notabilis PE=3 SV=1	Cytochrome P450 [Morus notabilis]
CSS0014121	CSS0014121.1	245.51	160.843	330.178	2.05279	1.03759	0.0367269	0.89284	Chr3	45785841	45787050	+	1170	CSS0014121	-	-	-	-	Uncharacterized protein {ECO:0000313|EMBL:KDP42467.1} OS=Jatropha curcas (Barbados nut) PE=4 SV=1	PREDICTED: uncharacterized protein LOC105169073 [Sesamum indicum]
CSS0037376	CSS0037376.1	67.1953	22.3076	112.083	5.02443	2.32896	0.0368049	0.89284	Chr13	105830510	105832115	-	1569	CSS0037376	-	-	General function prediction only	Sugar (and other) transporter	Putative uncharacterized protein {ECO:0000313|EMBL:CCB48976.1} OS=Vitis vinifera (Grape) PE=4 SV=1	PREDICTED: organic cation/carnitine transporter 3-like [Nelumbo nucifera]
CSS0034875	CSS0034875.1	11.219	6.11954	16.3185	2.66662	1.41501	0.0368203	0.89284	Chr2	70543023	70544993	+	1305	CSS0034875	GO:0000166;GO:0004672;GO:0016310	K04733	Signal transduction mechanisms	Protein kinase domain	Putative uncharacterized protein {ECO:0000313|EMBL:CCB43234.1} OS=Vitis vinifera (Grape) PE=3 SV=1	PREDICTED: probable serine/threonine-protein kinase At1g18390 [Prunus mume]
CSS0022692	CSS0022692.1	743.924	491.783	996.066	2.02542	1.01822	0.0368385	0.89284	Chr8	130645408	130646362	-	921	CSS0022692	-	K09286	-	-	Ethylene response factor 3 {ECO:0000313|EMBL:AAO34705.1} OS=Solanum lycopersicum (Tomato) PE=2 SV=1	ethylene response factor 3 [Solanum lycopersicum]
CSS0007145	CSS0007145.1	14.8849	8.68603	21.0837	2.42731	1.27936	0.0368622	0.89284	Chr7	16696483	16697322	-	711	CSS0007145	-	-	-	-	Formin-like protein {ECO:0000256|RuleBase:RU361260} OS=Prunus persica (Peach) PE=3 SV=1	PREDICTED: formin-like protein 5 [Vitis vinifera]
CSS0046002	CSS0046002.1	628.969	153.607	1104.33	7.18932	2.84585	0.0371004	0.892933	Chr3	25702234	25704253	+	1926	CSS0046002	-	-	-	Protein of unknown function (DUF1005)	Formin-like protein 18 {ECO:0000313|EMBL:EOY15613.1} OS=Theobroma cacao (Cacao) PE=4 SV=1	Formin-like protein 18 [Theobroma cacao]
CSS0024383	CSS0024383.1	6.65416	2.77181	10.5365	3.80131	1.9265	0.0371417	0.892933	Chr14	55053614	55054163	-	318	CSS0024383	GO:0005886;GO:0048032	-	-	"Remorin, N-terminal region"	"Coffea canephora DH200=94 genomic scaffold, scaffold_15 {ECO:0000313|EMBL:CDP05208.1} OS=Coffea canephora (Robusta coffee) PE=4 SV=1"	unnamed protein product [Coffea canephora]
CSS0046943	CSS0046943.1	16.8206	10.3703	23.271	2.24402	1.16608	0.0372135	0.894066	Chr4	17683796	17687279	-	2774	CSS0046943	GO:0006952;GO:0043531	-	-	NB-ARC domain	Uncharacterized protein {ECO:0000313|EMBL:ESR48106.1} OS=Citrus clementina PE=4 SV=1	PREDICTED: probable disease resistance protein At4g33300-like [Citrus sinensis]
CSS0047770	CSS0047770.1	19.1711	11.6673	26.6748	2.28628	1.193	0.0372945	0.894908	Contig780	221725	223920	-	1701	CSS0047770	GO:0005622	-	-	Protein of unknown function (DUF1666)	Putative uncharacterized protein {ECO:0000313|EMBL:CCB47563.1} OS=Vitis vinifera (Grape) PE=4 SV=1	PREDICTED: uncharacterized protein LOC100266209 [Vitis vinifera]
CSS0039594	CSS0039594.1	172.168	64.179	280.157	4.36524	2.12606	0.0373712	0.895094	Chr9	7923425	7926117	+	808	CSS0039594	GO:0016021	-	-	Hypoxia induced protein conserved region	"Coffea canephora DH200=94 genomic scaffold, scaffold_3 {ECO:0000313|EMBL:CDO98855.1} OS=Coffea canephora (Robusta coffee) PE=4 SV=1"	unnamed protein product [Coffea canephora]
CSS0048719	CSS0048719.1	35.8912	13.7929	57.9895	4.2043	2.07187	0.0375914	0.898539	Chr9	137949105	137951503	+	604	CSS0048719	GO:0003677;GO:0003682;GO:0005634	-	"Posttranslational modification, protein turnover, chaperones "	Myb-like DNA-binding domain	DnaJ homolog subfamily C member 2 {ECO:0000313|EMBL:EXB91916.1} OS=Morus notabilis PE=4 SV=1	PREDICTED: protein RADIALIS-like 3 isoform X1 [Vitis vinifera]
CSS0001289	CSS0001289.1	57.493	20.8052	94.1808	4.52678	2.17849	0.0378501	0.901245	Chr7	19298325	19298678	-	354	CSS0001289	GO:0005509	K16465	-	EF-hand domain pair	Putative uncharacterized protein {ECO:0000313|EMBL:CCB44734.1} OS=Vitis vinifera (Grape) PE=4 SV=1	PREDICTED: calcium-binding protein PBP1 [Vitis vinifera]
CSS0042012	CSS0042012.1	58.855	26.9828	90.7272	3.36241	1.74949	0.0379806	0.901922	Chr1	75382183	75383742	-	1560	CSS0042012	GO:0004091;GO:0008152;GO:0050253;GO:0080030;GO:0080031;GO:0080032	-	Defense mechanisms	alpha/beta hydrolase fold	CXE carboxylesterase {ECO:0000313|EMBL:ABB89014.1} (Fragment) OS=Actinidia arguta PE=2 SV=1	"CXE carboxylesterase, partial [Actinidia arguta]"
CSS0040936	CSS0040936.1	372.058	198.547	545.57	2.74781	1.45828	0.0383032	0.904878	Chr4	29719247	29719633	-	387	CSS0040936	-	-	-	-	"Coffea canephora DH200=94 genomic scaffold, scaffold_6 {ECO:0000313|EMBL:CDP01113.1} OS=Coffea canephora (Robusta coffee) PE=4 SV=1"	PREDICTED: classical arabinogalactan protein 5-like [Nicotiana sylvestris]
CSS0031916	CSS0031916.1	23.4216	15.1519	31.6914	2.09157	1.06459	0.0383786	0.905303	Chr4	82129417	82136065	+	1302	CSS0031916	-	K16296	-	Serine carboxypeptidase	Uncharacterized protein {ECO:0000313|EMBL:KDP35358.1} OS=Jatropha curcas (Barbados nut) PE=4 SV=1	hypothetical protein JCGZ_10342 [Jatropha curcas]
CSS0027684	CSS0027684.1	147.741	66.4995	228.983	3.44338	1.78382	0.0385117	0.906466	Chr10	122964827	122967910	-	2103	CSS0027684	-	-	Signal transduction mechanisms	Protein phosphatase 2C	Putative uncharacterized protein {ECO:0000313|EMBL:CCB43575.1} OS=Vitis vinifera (Grape) PE=4 SV=1	PREDICTED: probable protein phosphatase 2C 23 [Vitis vinifera]
CSS0011807	CSS0011807.1	9.60355	4.79451	14.4126	3.00606	1.58788	0.0386289	0.906466	Chr2	38840551	38842500	-	1950	CSS0011807	GO:0004714;GO:0005524;GO:0006468	K04733	-	Protein tyrosine kinase	Putative uncharacterized protein {ECO:0000313|EMBL:CCB44488.1} OS=Vitis vinifera (Grape) PE=4 SV=1	PREDICTED: lysM domain receptor-like kinase 4 [Vitis vinifera]
CSS0011708	CSS0011708.1	7.05943	2.90639	11.2125	3.85787	1.94781	0.03872	0.906466	Contig1265	469057	474607	+	3063	CSS0011708	-	-	-	NB-ARC domain	"Coffea canephora DH200=94 genomic scaffold, scaffold_28 {ECO:0000313|EMBL:CDP07826.1} OS=Coffea canephora (Robusta coffee) PE=4 SV=1"	PREDICTED: TMV resistance protein N-like [Pyrus x bretschneideri]
CSS0021887	CSS0021887.1	92.7765	45.9902	139.563	3.03463	1.60152	0.0387498	0.906466	Chr13	61447978	61449526	+	1549	CSS0021887	GO:0000151;GO:0004842;GO:0016567	-	-	U-box domain	Plant U-box 23 {ECO:0000313|EMBL:EOY08492.1} OS=Theobroma cacao (Cacao) PE=4 SV=1	Plant U-box 23 [Theobroma cacao]
CSS0006611	CSS0006611.1	9.05359	4.48357	13.6236	3.03856	1.60339	0.039213	0.907398	Chr9	66772346	66772889	+	544	CSS0006611	-	-	-	-	-	-
CSS0005018	CSS0005018.1	7.5242	3.22698	11.8214	3.66331	1.87315	0.0394258	0.909097	Chr12	9501895	9506616	+	516	CSS0005018	-	-	-	Cystatin domain	Predicted protein {ECO:0000313|EMBL:EFH62683.1} OS=Arabidopsis lyrata subsp. lyrata (Lyre-leaved rock-cress) PE=4 SV=1	PREDICTED: uncharacterized protein LOC105044493 [Elaeis guineensis]
CSS0021548	CSS0021548.1	1154.09	548.618	1759.55	3.20725	1.68134	0.0395044	0.909816	Chr9	41009612	41013285	-	1164	CSS0021548	GO:0004553;GO:0005618;GO:0006073;GO:0016762;GO:0048046	K08235	-	Glycosyl hydrolases family 16	Xyloglucan endotransglucosylase/hydrolase {ECO:0000256|RuleBase:RU361120} OS=Diospyros kaki (Kaki persimmon) PE=2 SV=1	xyloglucan endotransglucosylase/hydrolase [Diospyros kaki]
CSS0044804	CSS0044804.1	4.96735	1.72141	8.21329	4.77125	2.25437	0.0396091	0.910237	Chr15	105670963	105672180	-	1056	CSS0044804	-	-	-	TCP family transcription factor	"TCP family transcription factor, putative isoform 2 {ECO:0000313|EMBL:EOY20927.1} OS=Theobroma cacao (Cacao) PE=4 SV=1"	PREDICTED: transcription factor DICHOTOMA [Vitis vinifera]
CSS0029006	CSS0029006.1	15.6671	8.46283	22.8714	2.70257	1.43433	0.0397672	0.910613	Chr5	181899328	181900650	+	1323	CSS0029006	-	-	"Posttranslational modification, protein turnover, chaperones "	Xylanase inhibitor C-terminal	"Pepsin A, putative {ECO:0000313|EMBL:EEF45336.1} OS=Ricinus communis (Castor bean) PE=4 SV=1"	"pepsin A, putative [Ricinus communis] "
CSS0007598	CSS0007598.1	14.4917	6.23569	22.7477	3.64798	1.8671	0.0397933	0.910613	Chr9	146769381	146771039	+	1659	CSS0007598	-	K20929	-	Glyoxal oxidase N-terminus	Galactose oxidase {ECO:0000313|EMBL:AET97563.1} OS=Ziziphus jujuba (Chinese jujube) PE=2 SV=1	galactose oxidase [Ziziphus jujuba]
CSS0007552	CSS0007552.1	19.0224	12.1031	25.9417	2.1434	1.0999	0.0401549	0.912961	Contig804	30819	33704	+	679	CSS0007552	GO:0003700;GO:0005634;GO:0006355;GO:0043565	-	-	Homeobox domain	Uncharacterized protein {ECO:0000313|EnsemblPlants:PGSC0003DMT400003980} OS=Solanum tuberosum (Potato) PE=4 SV=1	PREDICTED: WUSCHEL-related homeobox 8-like [Solanum tuberosum]
CSS0046120	CSS0046120.1	36.0149	17.2826	54.7473	3.16778	1.66347	0.0402256	0.912961	Chr8	98501466	98501762	+	297	CSS0046120	GO:0006979;GO:0007165;GO:0009725;GO:0044237;GO:0045088;GO:0051707;GO:0071310;GO:1901701	-	-	VQ motif	Putative uncharacterized protein {ECO:0000313|EMBL:CAN80257.1} OS=Vitis vinifera (Grape) PE=4 SV=1	hypothetical protein VITISV_036998 [Vitis vinifera]
CSS0000688	CSS0000688.1	135.813	71.767	199.858	2.78482	1.47758	0.0410227	0.917651	Chr10	125435334	125437197	-	1864	CSS0000688	-	-	-	Protein of unknown function (DUF668)	Uncharacterized protein {ECO:0000313|EnsemblPlants:Solyc10g084880.2.1} OS=Solanum lycopersicum (Tomato) PE=4 SV=1	PREDICTED: uncharacterized protein LOC104235679 [Nicotiana sylvestris]
CSS0048668	CSS0048668.1	18.4152	11.6737	25.1567	2.15499	1.10768	0.0414952	0.92145	Chr15	17312572	17316176	-	783	CSS0048668	GO:0003993	-	-	"HAD superfamily, subfamily IIIB (Acid phosphatase)"	Putative uncharacterized protein {ECO:0000313|EMBL:CAN82027.1} OS=Vitis vinifera (Grape) PE=4 SV=1	hypothetical protein VITISV_000612 [Vitis vinifera]
CSS0026655	CSS0026655.1	5.47977	2.13062	8.82892	4.14382	2.05096	0.0415598	0.92145	Chr12	159798961	159800430	+	1395	CSS0026655	-	K13422	-	bHLH-MYC and R2R3-MYB transcription factors N-terminal	MYC2 {ECO:0000313|EMBL:ACF19982.1} OS=Hevea brasiliensis (Para rubber tree) PE=2 SV=1	MYC2 [Hevea brasiliensis]
CSS0013333	CSS0013333.1	21.5312	13.8318	29.2305	2.11328	1.07948	0.0419644	0.922294	Chr2	36360990	36364852	-	1314	CSS0013333	GO:0004091;GO:0006629	-	-	GDSL-like Lipase/Acylhydrolase	Putative uncharacterized protein {ECO:0000313|EMBL:CBI40971.3} OS=Vitis vinifera (Grape) PE=4 SV=1	PREDICTED: GDSL esterase/lipase At2g23540 [Sesamum indicum]
CSS0045071	CSS0045071.1	99.979	65.0513	134.907	2.07385	1.05231	0.0423473	0.92632	Chr3	22452877	22454000	-	1124	CSS0045071	-	-	General function prediction only	C2H2-type zinc finger	Putative uncharacterized protein {ECO:0000313|EMBL:CCB47705.1} OS=Vitis vinifera (Grape) PE=4 SV=1	PREDICTED: zinc finger protein ZAT10 [Vitis vinifera]
CSS0046151	CSS0046151.1	56.928	29.675	84.1811	2.83677	1.50425	0.0424888	0.926499	Chr5	105765908	105775272	+	911	CSS0046151	-	-	General function prediction only	Domain of unknown function	"Coffea canephora DH200=94 genomic scaffold, scaffold_16 {ECO:0000313|EMBL:CDP05497.1} OS=Coffea canephora (Robusta coffee) PE=4 SV=1"	unnamed protein product [Coffea canephora]
CSS0049834	CSS0049834.1	17.296	8.47018	26.1217	3.08397	1.62479	0.0429311	0.931183	Chr11	120924738	120934436	+	2283	CSS0049834	-	-	-	Protein kinase domain	Receptor protein kinase 1 {ECO:0000313|EMBL:EOY32490.1} OS=Theobroma cacao (Cacao) PE=3 SV=1	PREDICTED: G-type lectin S-receptor-like serine/threonine-protein kinase RLK1 isoform X1 [Populus euphratica]
CSS0019080	CSS0019080.1	10.8472	5.8256	15.8688	2.72398	1.44571	0.0430793	0.931207	Chr5	172649720	172652924	+	3205	CSS0019080	GO:0005388;GO:0005516;GO:0005524;GO:0006754;GO:0006882;GO:0009624;GO:0016021;GO:0046872;GO:0070588	K01537	Inorganic ion transport and metabolism	E1-E2 ATPase	Calcium-transporting ATPase {ECO:0000256|RuleBase:RU361146} OS=Vitis vinifera (Grape) PE=3 SV=1	"PREDICTED: putative calcium-transporting ATPase 13, plasma membrane-type-like [Citrus sinensis]"
CSS0015595	CSS0015595.1	95.9796	28.946	163.013	5.63162	2.49355	0.0431797	0.931207	Chr2	109063608	109069887	-	1328	CSS0015595	GO:0009570;GO:0009579;GO:0010478	-	-	-	Putative uncharacterized protein {ECO:0000313|EMBL:CBI36334.3} OS=Vitis vinifera (Grape) PE=4 SV=1	PREDICTED: uncharacterized protein PIFI [Vitis vinifera]
CSS0015581	CSS0015581.1	17.3412	8.80273	25.8797	2.93996	1.5558	0.0433737	0.931207	Chr3	178205586	178206510	+	925	CSS0015581	-	-	-	Protein of unknown function (DUF1191)	"Coffea canephora DH200=94 genomic scaffold, scaffold_35 {ECO:0000313|EMBL:CDP08727.1} OS=Coffea canephora (Robusta coffee) PE=4 SV=1"	PREDICTED: uncharacterized protein LOC104107312 [Nicotiana tomentosiformis]
CSS0011420	CSS0011420.1	22.276	14.5318	30.0201	2.06582	1.04671	0.0436975	0.934029	Chr4	188988816	188990564	+	1026	CSS0011420	GO:0003677;GO:0003682	-	-	Myb-like DNA-binding domain	"Myb-like HTH transcriptional regulator family protein, putative isoform 1 {ECO:0000313|EMBL:EOY07117.1} OS=Theobroma cacao (Cacao) PE=4 SV=1"	"Myb-like HTH transcriptional regulator family protein, putative isoform 1 [Theobroma cacao] "
CSS0004079	CSS0004079.1	2.05537	0	4.11073	Inf	Inf	0.0437971	0.93513	Chr4	18661293	18664019	-	1227	CSS0004079	GO:0006629;GO:0016787	-	Lipid transport and metabolism	Patatin-like phospholipase	Patatin {ECO:0000256|RuleBase:RU361262} OS=Vitis vinifera (Grape) PE=3 SV=1	unnamed protein product [Vitis vinifera]
CSS0008684	CSS0008684.1	6.87748	2.51966	11.2353	4.45906	2.15674	0.0438785	0.935631	Chr9	121058792	121060959	-	1230	CSS0008684	GO:0006629;GO:0016787	-	Lipid transport and metabolism	Patatin-like phospholipase	Patatin {ECO:0000256|RuleBase:RU361262} OS=Vitis vinifera (Grape) PE=3 SV=1	unnamed protein product [Vitis vinifera]
CSS0003284	CSS0003284.1	25.0817	11.9267	38.2366	3.20597	1.68076	0.0439965	0.935631	Chr15	80320229	80320893	+	665	CSS0003284	-	-	-	-	Uncharacterized protein {ECO:0000313|EnsemblPlants:PGSC0003DMT400062926} OS=Solanum tuberosum (Potato) PE=4 SV=1	PREDICTED: uncharacterized protein LOC104114536 [Nicotiana tomentosiformis]
CSS0027301	CSS0027301.1	9.90444	5.26251	14.5464	2.76415	1.46684	0.0439988	0.935631	Chr14	71806753	71831373	+	2112	CSS0027301	GO:0006629;GO:0008374;GO:0046027	K00679	Lipid transport and metabolism	Lecithin:cholesterol acyltransferase	Phospholipid:diacylglycerol acyltransferase isoform 1 {ECO:0000313|EMBL:EOY30320.1} OS=Theobroma cacao (Cacao) PE=4 SV=1	PREDICTED: phospholipid:diacylglycerol acyltransferase 1-like [Nelumbo nucifera]
CSS0027044	CSS0027044.1	119.454	57.2934	181.615	3.16991	1.66444	0.0445846	0.942462	Contig723	693795	698383	-	1440	CSS0027044	GO:0005524;GO:0006200;GO:0009507;GO:0016887;GO:0019538	-	"Posttranslational modification, protein turnover, chaperones "	Ankyrin repeats (3 copies)	Putative uncharacterized protein {ECO:0000313|EMBL:CBI28070.3} OS=Vitis vinifera (Grape) PE=4 SV=1	PREDICTED: protein cfxQ homolog [Sesamum indicum]
CSS0045390	CSS0045390.1	8.49368	4.15333	12.834	3.09006	1.62764	0.0446078	0.942462	Chr8	32087007	32088473	-	1467	CSS0045390	GO:0008152;GO:0016758	-	-	UDP-glucoronosyl and UDP-glucosyl transferase	Uncharacterized protein {ECO:0000313|EMBL:EMJ27646.1} OS=Prunus persica (Peach) PE=4 SV=1	hypothetical protein PRUPE_ppa024271mg [Prunus persica]
CSS0028721	CSS0028721.1	1011.65	656.151	1367.15	2.08359	1.05907	0.044932	0.943246	Chr14	24276703	24279721	-	1875	CSS0028721	GO:0006829;GO:0044763	-	-	-	Uncharacterized protein {ECO:0000313|EMBL:EXB66846.1} OS=Morus notabilis PE=4 SV=1	PREDICTED: uncharacterized protein LOC104240989 [Nicotiana sylvestris]
CSS0047441	CSS0047441.1	7.46874	3.39369	11.5438	3.40154	1.76619	0.0449511	0.943246	Chr7	70313157	70314132	-	864	CSS0047441	GO:0000166;GO:0004674;GO:0016310	-	Signal transduction mechanisms	Protein tyrosine kinase	Putative uncharacterized protein {ECO:0000313|EMBL:CCB49270.1} OS=Vitis vinifera (Grape) PE=3 SV=1	PREDICTED: probable receptor-like protein kinase At1g67000 [Vitis vinifera]
CSS0010008	CSS0010008.1	14.9384	8.84956	21.0273	2.37609	1.24859	0.0451434	0.945097	Chr15	22351741	22353619	-	942	CSS0010008	GO:0005198;GO:0006886;GO:0016192;GO:0030117	-	"Intracellular trafficking, secretion, and vesicular transport "	"WD domain, G-beta repeat"	Putative uncharacterized protein {ECO:0000313|EMBL:CCB45114.1} OS=Vitis vinifera (Grape) PE=4 SV=1	unnamed protein product [Vitis vinifera]
CSS0004013	CSS0004013.1	9.32355	4.76468	13.8824	2.91361	1.54281	0.0451464	0.945097	Chr14	108393391	108397476	-	1098	CSS0004013	-	K15014	Nucleotide transport and metabolism	Nucleoside transporter	Putative uncharacterized protein {ECO:0000313|EMBL:CCB51593.1} OS=Vitis vinifera (Grape) PE=4 SV=1	unnamed protein product [Vitis vinifera]
CSS0023536	CSS0023536.1	1.77914	0	3.55829	Inf	Inf	0.045579	0.949479	Contig73	82945	83843	-	899	CSS0023536	-	-	-	AP2 domain	Uncharacterized protein {ECO:0000313|EMBL:KCW55217.1} OS=Eucalyptus grandis (Flooded gum) PE=4 SV=1	PREDICTED: ethylene-responsive transcription factor ERF109-like [Populus euphratica]
CSS0031387	CSS0031387.1	42.6193	24.7622	60.4764	2.44228	1.28823	0.0457165	0.949789	Chr2	201732275	201735054	+	1289	CSS0031387	GO:0004553;GO:0005618;GO:0006073;GO:0016762;GO:0048046	-	-	Glycosyl hydrolases family 16	Xyloglucan endotransglucosylase/hydrolase {ECO:0000256|RuleBase:RU361120} OS=Pyrus x bretschneideri (Chinese white pear) PE=2 SV=1	probable xyloglucan endotransglucosylase/hydrolase protein 23 precursor [Pyrus x bretschneideri]
CSS0009504	CSS0009504.1	5.86176	1.83899	9.88454	5.37499	2.42626	0.0462224	0.95287	Chr9	60054314	60055191	-	878	CSS0009504	GO:0006351;GO:0080090;GO:2000112	-	-	AP2 domain	RAP2-like protein {ECO:0000313|EMBL:ABQ63000.1} OS=Populus trichocarpa (Western balsam poplar) PE=4 SV=1	PREDICTED: ethylene-responsive transcription factor ERF014-like [Populus euphratica]
CSS0013323	CSS0013323.1	132.065	71.3905	192.74	2.69979	1.43285	0.0462405	0.95287	Chr13	60998416	60999480	-	1065	CSS0013323	GO:0000151;GO:0004842;GO:0016567	-	-	-	Plant U-box 23 {ECO:0000313|EMBL:EOY08492.1} OS=Theobroma cacao (Cacao) PE=4 SV=1	Plant U-box 23 [Theobroma cacao]
CSS0012890	CSS0012890.1	18.0438	11.0551	25.0325	2.26434	1.17909	0.046356	0.95287	Chr12	134272435	134274813	-	2277	CSS0012890	GO:0004672	-	-	Protein kinase domain	Uncharacterized protein {ECO:0000313|EMBL:ESR53456.1} OS=Citrus clementina PE=3 SV=1	hypothetical protein CICLE_v10018901mg [Citrus clementina]
CSS0011466	CSS0011466.1	512.877	217.903	807.85	3.70737	1.8904	0.0466271	0.95287	Chr11	117363977	117365864	+	1302	CSS0011466	GO:0004601;GO:0006979;GO:0009615;GO:0009723;GO:0020037;GO:0046872;GO:0055114	K00430	-	Peroxidase	Uncharacterized protein {ECO:0000313|EMBL:EMJ08041.1} OS=Prunus persica (Peach) PE=3 SV=1	hypothetical protein PRUPE_ppa027053mg [Prunus persica]
CSS0017374	CSS0017374.1	83.4218	55.1646	111.679	2.02447	1.01754	0.0466708	0.95287	Contig105	380375	402042	-	1765	CSS0017374	-	-	General function prediction only	Domain of unknown function	Uncharacterized protein {ECO:0000313|EMBL:EYU25856.1} OS=Erythranthe guttata (Yellow monkey flower) PE=4 SV=1	PREDICTED: alpha-latrocrustotoxin-Lt1a-like isoform X1 [Sesamum indicum]
CSS0015084	CSS0015084.1	1.74622	0	3.49244	Inf	Inf	0.0468412	0.953098	Chr2	84775204	84777304	-	1467	CSS0015084	-	-	-	-	Uncharacterized protein {ECO:0000313|EMBL:EMJ07744.1} (Fragment) OS=Prunus persica (Peach) PE=4 SV=1	PREDICTED: uncharacterized protein LOC102623579 [Citrus sinensis]
CSS0005634	CSS0005634.1	14.0241	8.32595	19.7222	2.36877	1.24414	0.0469525	0.953816	Chr6	31422866	31429404	+	1182	CSS0005634	-	-	-	Core-2/I-Branching enzyme	Uncharacterized protein {ECO:0000313|EMBL:KDO76925.1} OS=Citrus sinensis (Sweet orange) PE=4 SV=1	PREDICTED: uncharacterized protein LOC105156363 [Sesamum indicum]
CSS0038395	CSS0038395.1	3.79938	0.62188	6.97688	11.219	3.48787	0.0470723	0.954024	Chr5	140791470	140797557	+	1035	CSS0038395	-	-	Energy production and conversion	Aldo/keto reductase family	Putative uncharacterized protein {ECO:0000313|EMBL:CAN68994.1} OS=Vitis vinifera (Grape) PE=4 SV=1	PREDICTED: probable aldo-keto reductase 4 [Vitis vinifera]
CSS0004032	CSS0004032.1	20.6733	13.3331	28.0135	2.10105	1.07111	0.0475265	0.959026	Chr14	14136212	14140638	-	1524	CSS0004032	-	K04733	Signal transduction mechanisms	Protein kinase domain	Putative uncharacterized protein {ECO:0000313|EMBL:CCB46648.1} OS=Vitis vinifera (Grape) PE=3 SV=1	PREDICTED: G-type lectin S-receptor-like serine/threonine-protein kinase At1g34300 [Vitis vinifera]
CSS0040466	CSS0040466.1	261.203	167.831	354.575	2.11269	1.07908	0.0476394	0.95933	Contig1117	140181	141919	+	1739	CSS0040466	GO:0004683;GO:0005524;GO:0006468;GO:0009268;GO:0009611;GO:0009620;GO:0009695;GO:0009723;GO:0009738;GO:0009753;GO:0010118;GO:0019722;GO:0042802	K12761	Signal transduction mechanisms	Protein kinase domain	SOS3-interacting protein 4 {ECO:0000313|EMBL:EOY34678.1} OS=Theobroma cacao (Cacao) PE=4 SV=1	SOS3-interacting protein 4 [Theobroma cacao]
CSS0025533	CSS0025533.1	13.6021	8.13259	19.0716	2.34508	1.22964	0.0476795	0.95933	Chr7	6447525	6450482	-	2958	CSS0025533	GO:0005524;GO:0007165;GO:0017111;GO:0043531	-	-	NB-ARC domain	Putative uncharacterized protein {ECO:0000313|EMBL:CCB62065.1} OS=Vitis vinifera (Grape) PE=4 SV=1	PREDICTED: uncharacterized protein LOC105176546 [Sesamum indicum]
CSS0024790	CSS0024790.1	42.8445	28.2489	57.4401	2.03336	1.02386	0.047735	0.959751	Chr9	90515420	90519202	+	738	CSS0024790	GO:0009611;GO:0009620;GO:0009693;GO:0009695;GO:0009753;GO:0015824;GO:0016787	-	Amino acid transport and metabolism	Serine hydrolase (FSH1)	Uncharacterized protein {ECO:0000313|EnsemblPlants:GLYMA14G35720.1} OS=Glycine max (Soybean) PE=4 SV=1	UPF0483 protein AGAP003155-like protein [Glycine soja]
CSS0029306	CSS0029306.1	22.0046	14.4037	29.6054	2.0554	1.03942	0.047797	0.959988	Chr10	116736716	116740072	+	3123	CSS0029306	-	-	Signal transduction mechanisms	NB-ARC domain	Uncharacterized protein {ECO:0000313|EMBL:EMJ05213.1} OS=Prunus persica (Peach) PE=4 SV=1	PREDICTED: probable disease resistance protein At4g27220 [Prunus mume]
CSS0034945	CSS0034945.1	13.5746	8.08433	19.0649	2.35826	1.23772	0.0478236	0.959988	Chr7	11786036	11793750	+	4032	CSS0034945	GO:0000166;GO:0015630;GO:0043234;GO:0044430	K10400	-	Kinesin-related	Kinesin-like protein {ECO:0000256|RuleBase:RU000394} OS=Theobroma cacao (Cacao) PE=3 SV=1	"Kinesin motor family protein, putative [Theobroma cacao] "
CSS0030184	CSS0030184.1	23.3572	15.5708	31.1437	2.00013	1.0001	0.0478794	0.959988	Contig265	126949	129021	+	1526	CSS0030184	GO:0007275;GO:0009987;GO:0050789;GO:0097159;GO:1901363	K20093	-	-	Uncharacterized protein {ECO:0000313|EMBL:EMJ14892.1} OS=Prunus persica (Peach) PE=4 SV=1	hypothetical protein PRUPE_ppa000829mg [Prunus persica]
CSS0006600	CSS0006600.1	13.7542	2.53984	24.9685	9.83076	3.2973	0.0481841	0.96	Chr2	38362435	38363450	+	1016	CSS0006600	-	-	-	Domain of unknown function (DUF4228)	Putative uncharacterized protein {ECO:0000313|EMBL:CCB60994.1} OS=Vitis vinifera (Grape) PE=4 SV=1	PREDICTED: uncharacterized protein LOC100255767 [Vitis vinifera]
CSS0033612	CSS0033612.1	5154.67	3056.62	7252.72	2.37279	1.24659	0.048191	0.96	Chr11	34892664	34912789	-	3002	CSS0033612	GO:0005506;GO:0016165;GO:0031408;GO:0055114	K00454	-	Lipoxygenase	Lipoxygenase {ECO:0000256|RuleBase:RU003975} OS=Camellia sinensis (Tea) PE=2 SV=1	lipoxygenase [Camellia sinensis]
CSS0028565	CSS0028565.1	340.051	215.635	464.467	2.15395	1.10699	0.0485805	0.964819	Contig388	319818	321756	-	870	CSS0028565	GO:0002682;GO:0003700;GO:0006355;GO:0006955;GO:0009755;GO:0031347;GO:0043565;GO:0044710;GO:0051707;GO:1901701	-	-	WRKY DNA -binding domain	"Coffea canephora DH200=94 genomic scaffold, scaffold_2 {ECO:0000313|EMBL:CDO98227.1} OS=Coffea canephora (Robusta coffee) PE=4 SV=1"	unnamed protein product [Coffea canephora]
CSS0027422	CSS0027422.1	1663.43	946.038	2380.81	2.51662	1.33149	0.0487289	0.964819	Chr3	35992421	35996444	-	1380	CSS0027422	GO:0004601;GO:0006979;GO:0020037;GO:0046872;GO:0055114	K00430	-	Peroxidase	Class III peroxidase {ECO:0000313|EMBL:AAL93153.1} OS=Gossypium hirsutum (Upland cotton) PE=2 SV=1	class III peroxidase [Gossypium hirsutum]
CSS0022185	CSS0022185.1	5.39134	2.19906	8.58362	3.90331	1.9647	0.0487639	0.964819	Chr11	74196638	74199420	-	1759	CSS0022185	GO:0004497;GO:0005506;GO:0009055;GO:0016705;GO:0020037;GO:0055114	-	"Secondary metabolites biosynthesis, transport and catabolism "	Cytochrome P450	Putative uncharacterized protein {ECO:0000313|EMBL:CCB57788.1} OS=Vitis vinifera (Grape) PE=4 SV=1	PREDICTED: isoflavone 2&apos;-hydroxylase-like [Fragaria vesca subsp. vesca]
CSS0047117	CSS0047117.1	8.48413	1.98322	14.985	7.55593	2.91761	0.0487798	0.964819	Chr7	71560935	71561941	+	762	CSS0047117	GO:0004553;GO:0005618;GO:0006073;GO:0016762;GO:0048046	K08235	-	Glycosyl hydrolases family 16	Xyloglucan endotransglucosylase/hydrolase {ECO:0000256|RuleBase:RU361120} OS=Camellia sinensis (Tea) PE=2 SV=1	brassinosteroid-regulated protein [Camellia sinensis]
CSS0042227	CSS0042227.1	89.3868	59.5713	119.202	2.001	1.00072	0.0488561	0.965197	Chr4	177060694	177066794	-	2388	CSS0042227	GO:0000166;GO:0015630;GO:0043234;GO:0044430;GO:0044763	K10403	Cytoskeleton	Kinesin motor domain	Kinesin-like protein {ECO:0000256|RuleBase:RU000394} OS=Vitis vinifera (Grape) PE=3 SV=1	PREDICTED: kinesin-like protein KIF22 isoform X1 [Vitis vinifera]
CSS0029447	CSS0029447.1	13.0896	7.61545	18.5637	2.43763	1.28548	0.0488869	0.965197	Chr1	217794127	217794621	+	495	CSS0029447	-	-	-	-	Putative uncharacterized protein {ECO:0000313|EMBL:CCB58597.1} OS=Vitis vinifera (Grape) PE=4 SV=1	PREDICTED: uncharacterized protein LOC100261167 [Vitis vinifera]
CSS0039211	CSS0039211.1	13.0091	7.53648	18.4817	2.45229	1.29413	0.0493368	0.968059	Chr9	50984924	50987527	+	2604	CSS0039211	GO:0005488;GO:0016301;GO:0044237	-	Signal transduction mechanisms	Protein tyrosine kinase	Uncharacterized protein {ECO:0000313|EMBL:EEF00344.1} OS=Populus trichocarpa (Western balsam poplar) PE=3 SV=1	PREDICTED: serine/threonine-protein kinase-like protein CCR4 [Prunus mume]
CSS0001087	CSS0001087.1	902.59	492.483	1312.7	2.66547	1.41439	0.0494275	0.968059	Chr9	114593505	114594700	+	1196	CSS0001087	GO:0005488	-	General function prediction only	C2H2-type zinc finger	Putative uncharacterized protein {ECO:0000313|EMBL:CCB45760.1} OS=Vitis vinifera (Grape) PE=4 SV=1	PREDICTED: zinc finger protein ZAT10-like [Vitis vinifera]
CSS0010581	CSS0010581.1	5.85254	1.0504	10.6547	10.1435	3.34248	0.0494291	0.968059	Chr7	90464867	90465954	-	870	CSS0010581	GO:0004553;GO:0005618;GO:0006073;GO:0016762;GO:0048046	-	-	Glycosyl hydrolases family 16	Xyloglucan endotransglucosylase/hydrolase {ECO:0000256|RuleBase:RU361120} OS=Neolamarckia cadamba PE=3 SV=1	xyloglucan endotransglycosylase/hydrolase [Neolamarckia cadamba]
CSS0040663	CSS0040663.1	3.69158	1.04074	6.34242	6.09412	2.60742	0.049449	0.968059	Contig1050	859179	860062	-	884	CSS0040663	-	-	-	"Transcriptional repressor, ovate"	"Coffea canephora DH200=94 genomic scaffold, scaffold_9 {ECO:0000313|EMBL:CDP03334.1} OS=Coffea canephora (Robusta coffee) PE=4 SV=1"	PREDICTED: transcription repressor OFP8-like [Nelumbo nucifera]
CSS0023464	CSS0023464.1	241.05	139.14	342.961	2.46486	1.30151	0.0497724	0.96851	Chr13	89668699	89679977	-	2202	CSS0023464	GO:0008271;GO:0008272;GO:0016021;GO:0055085	K17471	Inorganic ion transport and metabolism	Sulfate transporter family	Putative uncharacterized protein {ECO:0000313|EMBL:CBI28733.3} OS=Vitis vinifera (Grape) PE=4 SV=1	PREDICTED: sulfate transporter 3.1-like isoform X1 [Nelumbo nucifera]

## Sheet: TableS3
response to biotic stimulus" under GO analysis							Positive or negative in pathogen defence/tested strains (reference)						Differentially expressed genes in tea plants with Pestealotia theae at 8，24，72 hours post-inoculation.
CSS0028565	Probable WRKY transcription factor 40						CSS0028565	Probable WRKY transcription factor 40					name	ck8	ck24	ck72	Ps8	Ps24	Ps72
CSS0029116	Probable WRKY transcription factor 40						CSS0029116	Probable WRKY transcription factor 40					CSS0028565	24.3213	23.5946	23.1955	136.254	129.235	205.272
CSS0001911	Ethylene-responsive transcription factor 2						CSS0032040	Transcription factor MYB73					CSS0029116	10.7525	10.4292	10.2524	66.7369	39.5315	70.6611
CSS0002306	mitogen-activated protein kinase 3						CSS0002306	mitogen-activated protein kinase 3					CSS0032040	9.61335	9.32998	9.17033	68.9217	83.1335	30.2117
CSS0008271	mitogen-activated protein kinase 3						CSS0008271	mitogen-activated protein kinase 3					CSS0002306	137.217	133.128	130.882	434.313	673.875	274.35
CSS0028534	probable protein phosphatase 2C						CSS0046214	probable tyrosine-protein phosphatase					CSS0008271	8.97004	8.69954	8.55174	27.1065	81.2446	43.6928
CSS0029552	Probable protein phosphatase 2C						CSS0003100	protein phosphatase 2C					CSS0046214		92.6994	91.129		363.593	204.318
CSS0046214	probable tyrosine-protein phosphatase						CSS0011466	Peroxidase 15					CSS0003100	30.2858	29.391	28.8966	78.0488	92.5944	120.452
CSS0046402	probable protein phosphatase 2C						CSS0013157	Peroxidase 15					CSS0011466	9.68024	9.38894	9.23057	73.1271	268.579	1255.65
CSS0011466	Peroxidase 15						CSS0037341	Peroxidase 15					CSS0013157	2.11776	2.05697	2.02192	10.0179	36.6988	38.5527
CSS0013157	Peroxidase 15						CSS0033997	Scarecrow-like protein 13					CSS0037341		1.74663	1.71644		8.46754	40.1648
CSS0037341	Peroxidase 15						CSS0010385	E3 ubiquitin-protein ligase RGLG2					CSS0033997	20.6282	20.0221		41.5634	52.7609
CSS0006733	Ferrochelatase-2, chloroplastic						CSS0026049	Serine/threonine-protein kinase					CSS0010385	184.915		176.348	390.229		376.867
CSS0022566	Scarecrow-like protein 13						CSS0033573	UDP-glycosyltransferase 73A17					CSS0026049	22.0675	21.056	21.4176	51.8971	51.3633	60.4149
CSS0033997	Scarecrow-like protein 13						CSS0042335	NAC domain-containing protein 2-like					CSS0033573	5.37088	5.20985	5.12294	12.0571	59.095	46.8874
CSS0047443	E3 ubiquitin-protein ligase XBAT31												CSS0042335	19.6376		18.7327	58.7011		128.496
CSS0010385	E3 ubiquitin-protein ligase RGLG2
CSS0008830	Heat shock protein 90-1
CSS0009526	Malectin/receptor-like protein kinase family protein
CSS0009759	SOS3-interacting protein 4
CSS0009828	peroxidase 15-like
CSS0009924	phospho-2-dehydro-3-deoxyheptonate aldolase 1
CSS0004403	oxalateNACoA ligase-like
CSS0010133	Glycosyl hydrolase 9A1
CSS0019080	calcium-transporting ATPase 13
CSS0040466	CBL-interacting serine/threonine-protein kinas
CSS0033756	Probable calcium-binding protein CML31
CSS0025867	Calmodulin-binding protein 60
CSS0024357	Transmembrane protein 53
CSS0024790	Esterase AAEL000016
CSS0026049	Serine/threonine-protein kinase
CSS0026964	Ferrochelatase-2, chloroplastic
CSS0032924	Allene oxide cyclase, chloroplastic
CSS0033573	UDP-glycosyltransferase 73A17
CSS0042219	UDP-rhamnose/UDP-galactose transporter 2
CSS0042335	NAC domain-containing protein 2-like
CSS0043411	Leucine-rich repeat protein kinase family protein
CSS0046103	sugar transport protein 12-like
CSS0046120	VQ motif-containing protein 10
CSS0047819	MLO-like protein 6
CSS0008177	cytochrome b561 and DOMON domain-containing protei
CSS0034835	Putative calcium-transporting ATPase 13
CSS0034851	Extra-large guanine nucleotide-binding protein
CSS0036570	MLP-like protein 28
CSS0037941	Allene oxide synthase 1, chloroplastic
CSS0003100	protein phosphatase 2C
CSS0032040	Transcription factor MYB73
CSS0015542

## Sheet: TableS4
TableS4 ChIP-seq data
Chr	start	end	width	oriSummitPos	annotation	geneStart	geneEnd	geneLength	geneStrand	geneId	transcriptId	distanceToTSS	geneName	gnl|BL_ORD_ID|549772 sp|Q9CAD5|YODA_ARATH Mitogen-activated protein kinase kinase kinase YODA OS=Arabidopsis thaliana OX=3702 GN=YDA PE=1 SV=1//0
Chr15	105406878	105407236	359	105407058	Distal Intergenic	105378288	Positive or negative in pathogen defence/tested strains (reference)	1892	-	CSS0000001	CSS0000001.1	-26699	--	gnl|BL_ORD_ID|466661 sp|A0AQW4|TCP12_ARATH Transcription factor TCP12 OS=Arabidopsis thaliana OX=3702 GN=TCP12 PE=2 SV=1//6.2258e-26
Chr8	118313504	118313880	377	118313561	Distal Intergenic	118280629	118284176	3548	-	CSS0000002	CSS0000002.1	-29328	--	-//-
Chr8	131966361	131966565	205	131966458	Distal Intergenic	131980606	131988350	7745	+	CSS0000003	CSS0000003.1	-14041	--	gnl|BL_ORD_ID|166876 sp|Q62785|HAP28_RAT 28 kDa heat- and acid-stable phosphoprotein OS=Rattus norvegicus OX=10116 GN=Pdap1 PE=1 SV=1//6.83707e-18
Chr10	164889533	164889786	254	164889746	3' UTR	164884530	164889987	5458	+	CSS0000007	CSS0000007.1	5003	--	gnl|BL_ORD_ID|58175 sp|Q38870|CDPK2_ARATH Calcium-dependent protein kinase 2 OS=Arabidopsis thaliana OX=3702 GN=CPK2 PE=1 SV=1//0
Chr7	146075633	146075837	205	146075647	Distal Intergenic	145983762	145986845	3084	+	CSS0000008	CSS0000008.1	91871	--	gnl|BL_ORD_ID|310307 sp|P04323|POL3_DROME Retrovirus-related Pol polyprotein from transposon 17.6 OS=Drosophila melanogaster OX=7227 GN=pol PE=3 SV=1//2.53567e-69
Chr15	114028238	114028467	230	114028339	Distal Intergenic	114045959	114049848	3890	-	CSS0000009	CSS0000009.1	21381	--	gnl|BL_ORD_ID|220898 sp|Q9AWU4|LPR1_ORYSJ Multicopper oxidase LPR1 homolog 1 OS=Oryza sativa subsp. japonica OX=39947 GN=LPR1 PE=2 SV=1//0
Chr10	159138370	159138614	245	159138467	Downstream (1-2kb)	159127726	159130152	2427	+	CSS0000010	CSS0000010.1	10644	--	gnl|BL_ORD_ID|58175 sp|Q38870|CDPK2_ARATH Calcium-dependent protein kinase 2 OS=Arabidopsis thaliana OX=3702 GN=CPK2 PE=1 SV=1//0
Chr2	47611528	47611732	205	47611729	Distal Intergenic	47671466	47678959	7494	-	CSS0000013	CSS0000013.1	67227	--	gnl|BL_ORD_ID|18734 sp|Q8VYV9|APF1_ARATH Aspartyl protease family protein 1 OS=Arabidopsis thaliana OX=3702 GN=APF1 PE=1 SV=1//0
Chr3	46045126	46045392	267	46045250	Intron (CSS0049217.1/CSS0049217, intron 12 of 14)	46036833	46067321	30489	-	CSS0049217	CSS0049217.1	21929	--	gnl|BL_ORD_ID|58180 sp|Q42479|CDPK3_ARATH Calcium-dependent protein kinase 3 OS=Arabidopsis thaliana OX=3702 GN=CPK3 PE=1 SV=1//0
Contig810	498529	498995	467	498806	Distal Intergenic	453914	464355	10442	-	CSS0000015	CSS0000015.1	-34174	--	gnl|BL_ORD_ID|46461 sp|Q9C895|BRE1B_ARATH E3 ubiquitin-protein ligase BRE1-like 2 OS=Arabidopsis thaliana OX=3702 GN=HUB2 PE=1 SV=2//0
Contig810	512689	512954	266	512811	Distal Intergenic	453914	464355	10442	-	CSS0000015	CSS0000015.1	-48334	--	gnl|BL_ORD_ID|46461 sp|Q9C895|BRE1B_ARATH E3 ubiquitin-protein ligase BRE1-like 2 OS=Arabidopsis thaliana OX=3702 GN=HUB2 PE=1 SV=2//0
Chr7	71846672	71846992	321	71846847	Promoter (<=1kb)	71846679	71847444	766	+	CSS0000092	CSS0000092.1	0	--	gnl|BL_ORD_ID|58184 sp|Q38869|CDPK4_ARATH Calcium-dependent protein kinase 4 OS=Arabidopsis thaliana OX=3702 GN=CPK4 PE=1 SV=1//0
Chr4	74339250	74339454	205	74339309	Distal Intergenic	74314175	74316935	2761	+	CSS0000017	CSS0000017.1	25075	--	gnl|BL_ORD_ID|223532 sp|O48809|LRX2_ARATH Leucine-rich repeat extensin-like protein 2 OS=Arabidopsis thaliana OX=3702 GN=LRX2 PE=2 SV=1//5.86624e-169
Chr4	183232919	183233166	248	183233047	Distal Intergenic	183219485	183221879	2395	-	CSS0000018	CSS0000018.1	-11040	--	gnl|BL_ORD_ID|529016 sp|Q9S7R7|Y3903_ARATH BTB/POZ domain-containing protein At3g09030 OS=Arabidopsis thaliana OX=3702 GN=At3g09030 PE=2 SV=1//1.2666e-176
Chr14	45684191	45684395	205	45684276	Distal Intergenic	45724125	45724976	852	+	CSS0000019	CSS0000019.1	-39730	--	-//-
Chr14	45693100	45693304	205	45693172	Distal Intergenic	45724125	45724976	852	+	CSS0000019	CSS0000019.1	-30821	--	-//-
Chr14	45695451	45696140	690	45695873;45695866	Distal Intergenic	45724125	45724976	852	+	CSS0000019	CSS0000019.1	-27985	--	-//-
Chr14	45713662	45713866	205	45713798	Distal Intergenic	45724125	45724976	852	+	CSS0000019	CSS0000019.1	-10259	--	-//-
Chr9	104668784	104669097	314	104668933	Distal Intergenic	104635304	104637744	2441	+	CSS0000023	CSS0000023.1	33480	--	-//-
Chr9	104705377	104705741	365	104705380	Distal Intergenic	104635304	104637744	2441	+	CSS0000023	CSS0000023.1	70073	--	-//-
Chr9	104706423	104706788	366	104706672	Distal Intergenic	104635304	104637744	2441	+	CSS0000023	CSS0000023.1	71119	--	-//-
Contig1132	376939	377232	294	377047	Intron (CSS0000082.1/CSS0000082, intron 12 of 17)	356430	383276	26847	+	CSS0000082	CSS0000082.1	20509	--	gnl|BL_ORD_ID|58195 sp|Q38873|CDPK7_ARATH Calcium-dependent protein kinase 7 OS=Arabidopsis thaliana OX=3702 GN=CPK7 PE=2 SV=1//0
Chr12	110652781	110652985	205	110652891	Distal Intergenic	110641583	110642345	763	+	CSS0000024	CSS0000024.1	11198	--	gnl|BL_ORD_ID|106577 sp|Q9LYD3|DREB3_ARATH Dehydration-responsive element-binding protein 3 OS=Arabidopsis thaliana OX=3702 GN=DREB3 PE=2 SV=1//2.15592e-57
Chr7	151184644	151184848	205	151184735	Distal Intergenic	151242852	151243252	401	+	CSS0000028	CSS0000028.1	-58004	--	-//-
Chr7	151206483	151206845	363	151206757	Distal Intergenic	151242852	151243252	401	+	CSS0000028	CSS0000028.1	-36007	--	-//-
Chr7	151208478	151208728	251	151208594	Distal Intergenic	151242852	151243252	401	+	CSS0000028	CSS0000028.1	-34124	--	-//-
Chr7	151258609	151258939	331	151258906	Distal Intergenic	151242852	151243252	401	+	CSS0000028	CSS0000028.1	15757	--	-//-
Chr7	151278291	151278520	230	151278414	Distal Intergenic	151242852	151243252	401	+	CSS0000028	CSS0000028.1	35439	--	-//-
Chr7	151354796	151355061	266	151354948	Distal Intergenic	151242852	151243252	401	+	CSS0000028	CSS0000028.1	111944	--	-//-
Chr7	151355785	151355989	205	151355850	Distal Intergenic	151242852	151243252	401	+	CSS0000028	CSS0000028.1	112933	--	-//-
Chr7	151389297	151389562	266	151389424	Distal Intergenic	151242852	151243252	401	+	CSS0000028	CSS0000028.1	146445	--	-//-
Chr5	79086666	79086870	205	79086850	Distal Intergenic	79091916	79095884	3969	+	CSS0000030	CSS0000030.1	-5046	--	-//-
Chr1	63670980	63671269	290	63671123	Distal Intergenic	63641241	63641639	399	+	CSS0000031	CSS0000031.1	29739	--	-//-
Chr2	9604545	9605358	814	9605168	Distal Intergenic	9616475	9620396	3922	+	CSS0000032	CSS0000032.1	-11117	--	-//-
Chr13	65353833	65354054	222	65353918	Promoter (<=1kb)	65353565	65354426	862	+	CSS0000055	CSS0000055.1	268	--	gnl|BL_ORD_ID|58207 sp|Q8W4I7|CDPKD_ARATH Calcium-dependent protein kinase 13 OS=Arabidopsis thaliana OX=3702 GN=CPK13 PE=1 SV=2//0
Chr2	9621299	9621522	224	9621396	Distal Intergenic	9616475	9620396	3922	+	CSS0000032	CSS0000032.1	4824	--	-//-
Chr2	70347150	70347354	205	70347244	Promoter (<=1kb)	70341741	70346433	4693	-	CSS0000068	CSS0000068.1	-717	--	gnl|BL_ORD_ID|58207 sp|Q8W4I7|CDPKD_ARATH Calcium-dependent protein kinase 13 OS=Arabidopsis thaliana OX=3702 GN=CPK13 PE=1 SV=2//0
Chr15	2289190	2289394	205	2289282	Distal Intergenic	2270739	2278763	8025	-	CSS0000034	CSS0000034.1	-10427	--	-//-
Chr15	2299444	2299842	399	2299619	Distal Intergenic	2270739	2278763	8025	-	CSS0000034	CSS0000034.1	-20681	--	-//-
Chr15	2300007	2300272	266	2300092	Distal Intergenic	2270739	2278763	8025	-	CSS0000034	CSS0000034.1	-21244	--	-//-
Contig807	427023	427288	266	427188	Distal Intergenic	383512	383742	231	-	CSS0000035	CSS0000035.1	-43281	--	gnl|BL_ORD_ID|317716 sp|P54778|PRS6B_SOLTU 26S proteasome regulatory subunit 6B homolog OS=Solanum tuberosum OX=4113 PE=2 SV=1//3.97768e-13
Chr7	151000996	151001225	230	151001163	Distal Intergenic	150992232	150993081	850	+	CSS0000037	CSS0000037.1	8764	--	-//-
Chr2	158524206	158524581	376	158524424	Distal Intergenic	158496256	158499399	3144	-	CSS0000038	CSS0000038.1	-24807	--	-//-
Chr10	81016478	81016682	205	81016569	Distal Intergenic	81050731	81052875	2145	-	CSS0000039	CSS0000039.1	36193	--	gnl|BL_ORD_ID|110232 sp|P52408|E13B_PRUPE Glucan endo-1,3-beta-glucosidase, basic isoform OS=Prunus persica OX=3760 GN=GNS1 PE=3 SV=1//3.89677e-129
Chr10	81085119	81085323	205	81085243	Distal Intergenic	81050731	81052875	2145	-	CSS0000039	CSS0000039.1	-32244	--	gnl|BL_ORD_ID|110232 sp|P52408|E13B_PRUPE Glucan endo-1,3-beta-glucosidase, basic isoform OS=Prunus persica OX=3760 GN=GNS1 PE=3 SV=1//3.89677e-129
Chr14	79565585	79565980	396	79565637	Distal Intergenic	79616940	79617396	457	+	CSS0000041	CSS0000041.1	-50960	--	-//-
Chr14	79586045	79586249	205	79586202	Distal Intergenic	79616940	79617396	457	+	CSS0000041	CSS0000041.1	-30691	--	-//-
Chr8	122282585	122282789	205	122282672	Distal Intergenic	122346490	122353696	7207	+	CSS0000049	CSS0000049.1	-63701	--	gnl|BL_ORD_ID|267940 sp|P0CV94|NES1_FRAAN (3S,6E)-nerolidol synthase 1 OS=Fragaria ananassa OX=3747 PE=1 SV=1//0
Chr8	122284578	122285043	466	122284894	Distal Intergenic	122346490	122353696	7207	+	CSS0000049	CSS0000049.1	-61447	--	gnl|BL_ORD_ID|267940 sp|P0CV94|NES1_FRAAN (3S,6E)-nerolidol synthase 1 OS=Fragaria ananassa OX=3747 PE=1 SV=1//0
Chr8	122355782	122356059	278	122355937	Distal Intergenic	122346490	122353696	7207	+	CSS0000049	CSS0000049.1	9292	--	gnl|BL_ORD_ID|267940 sp|P0CV94|NES1_FRAAN (3S,6E)-nerolidol synthase 1 OS=Fragaria ananassa OX=3747 PE=1 SV=1//0
Chr1	181136385	181136614	230	181136472	Distal Intergenic	181109168	181109767	600	-	CSS0000050	CSS0000050.1	-26618	--	gnl|BL_ORD_ID|532357 sp|Q9LSK9|Y5566_ARATH Uncharacterized protein At5g65660 OS=Arabidopsis thaliana OX=3702 GN=At5g65660 PE=2 SV=1//2.81295e-42
Chr1	4225311	4225630	320	4225376	Promoter (1-2kb)	4225351	4226941	1591	-	CSS0000070	CSS0000070.1	1311	--	gnl|BL_ORD_ID|58207 sp|Q8W4I7|CDPKD_ARATH Calcium-dependent protein kinase 13 OS=Arabidopsis thaliana OX=3702 GN=CPK13 PE=1 SV=2//0
Chr14	1393236	1393440	205	1393320	Distal Intergenic	1381629	1389306	7678	+	CSS0000052	CSS0000052.1	11607	--	-//-
Contig8	64982	65245	264	65199	Promoter (1-2kb)	63641	65458	1818	+	CSS0000071	CSS0000071.1	1341	--	gnl|BL_ORD_ID|58207 sp|Q8W4I7|CDPKD_ARATH Calcium-dependent protein kinase 13 OS=Arabidopsis thaliana OX=3702 GN=CPK13 PE=1 SV=2//0
Chr4	76708925	76709214	290	76709075	Distal Intergenic	76615382	76617494	2113	-	CSS0000053	CSS0000053.1	-91431	--	gnl|BL_ORD_ID|63972 sp|Q9LU68|CIA2_ARATH Protein CHLOROPLAST IMPORT APPARATUS 2 OS=Arabidopsis thaliana OX=3702 GN=CIA2 PE=1 SV=1//2.71581e-31
Chr6	68228210	68228627	418	68228299	Distal Intergenic	68203187	68211835	8649	+	CSS0000054	CSS0000054.1	25023	--	gnl|BL_ORD_ID|121190 sp|Q3ECP7|ERDL5_ARATH Sugar transporter ERD6-like 5 OS=Arabidopsis thaliana OX=3702 GN=At1g54730 PE=2 SV=2//0
Chr1	193303511	193303715	205	193303563	Intron (CSS0000081.2/CSS0000081, intron 3 of 11)	193296676	193313127	16452	+	CSS0000081	CSS0000081.2	6835	--	gnl|BL_ORD_ID|58207 sp|Q8W4I7|CDPKD_ARATH Calcium-dependent protein kinase 13 OS=Arabidopsis thaliana OX=3702 GN=CPK13 PE=1 SV=2//0
Chr4	127114297	127114546	250	127114454	Distal Intergenic	127155808	127156305	498	+	CSS0000056	CSS0000056.1	-41262	--	-//-
Chr4	127133828	127134050	223	127133940	Distal Intergenic	127155808	127156305	498	+	CSS0000056	CSS0000056.1	-21758	--	-//-
Chr4	127150200	127150404	205	127150365	Distal Intergenic	127155808	127156305	498	+	CSS0000056	CSS0000056.1	-5404	--	-//-
Chr4	127180473	127180863	391	127180606	Distal Intergenic	127155808	127156305	498	+	CSS0000056	CSS0000056.1	24665	--	-//-
Chr10	66213018	66213253	236	66213195	Distal Intergenic	66204431	66209129	4699	+	CSS0000058	CSS0000058.1	8587	--	-//-
Chr10	66220855	66221059	205	66220902	Distal Intergenic	66204431	66209129	4699	+	CSS0000058	CSS0000058.1	16424	--	-//-
Chr9	57463293	57463627	335	57463458	Distal Intergenic	57486278	57486664	387	-	CSS0000064	CSS0000064.1	23037	--	-//-
Chr14	83854286	83854507	222	83854304	Distal Intergenic	83836943	83837785	843	-	CSS0000067	CSS0000067.1	-16501	--	gnl|BL_ORD_ID|467016 sp|P0DL10|TD1_MAIZE Leucine-rich repeat receptor-like kinase protein THICK TASSEL DWARF1 OS=Zea mays OX=4577 GN=TD1 PE=2 SV=1//7.91341e-08
Contig810	454462	454691	230	454507	Exon (CSS0000015.1/CSS0000015, exon 18 of 19)	453914	464355	10442	-	CSS0000015	CSS0000015.1	9664	--	gnl|BL_ORD_ID|58213 sp|Q7XJR9|CDPKG_ARATH Calcium-dependent protein kinase 16 OS=Arabidopsis thaliana OX=3702 GN=CPK16 PE=1 SV=1//0
Chr2	9616607	9616811	205	9616694	Promoter (<=1kb)	9616475	9620396	3922	+	CSS0000032	CSS0000032.1	132	--	gnl|BL_ORD_ID|58216 sp|Q7XIM0|CDPKH_ORYSJ Calcium-dependent protein kinase 17 OS=Oryza sativa subsp. japonica OX=39947 GN=CPK17 PE=2 SV=1//3.56912e-91
Chr7	71847116	71847325	210	71847302	Promoter (<=1kb)	71846679	71847444	766	+	CSS0000092	CSS0000092.1	437	--	gnl|BL_ORD_ID|58216 sp|Q7XIM0|CDPKH_ORYSJ Calcium-dependent protein kinase 17 OS=Oryza sativa subsp. japonica OX=39947 GN=CPK17 PE=2 SV=1//9.41945e-90
Chr3	143555613	143556158	546	143555764	Distal Intergenic	143559787	143560484	698	-	CSS0000072	CSS0000072.1	4326	--	-//-
Chr3	143566350	143566554	205	143566447	Distal Intergenic	143559787	143560484	698	-	CSS0000072	CSS0000072.1	-5866	--	-//-
Chr3	143580838	143581114	277	143580964	Distal Intergenic	143559787	143560484	698	-	CSS0000072	CSS0000072.1	-20354	--	-//-
Chr3	143622901	143623263	363	143623028	Distal Intergenic	143559787	143560484	698	-	CSS0000072	CSS0000072.1	-62417	--	-//-
Chr3	143745050	143745433	384	143745175	Distal Intergenic	143559787	143560484	698	-	CSS0000072	CSS0000072.1	-184566	--	-//-
Chr3	143776339	143776543	205	143776438	Distal Intergenic	143559787	143560484	698	-	CSS0000072	CSS0000072.1	-215855	--	-//-
Chr3	143795467	143795675	209	143795664	Distal Intergenic	143559787	143560484	698	-	CSS0000072	CSS0000072.1	-234983	--	-//-
Chr6	105092957	105093332	376	105093229	Promoter (2-3kb)	105068399	105090908	22510	-	CSS0000096	CSS0000096.1	-2049	--	gnl|BL_ORD_ID|58216 sp|Q7XIM0|CDPKH_ORYSJ Calcium-dependent protein kinase 17 OS=Oryza sativa subsp. japonica OX=39947 GN=CPK17 PE=2 SV=1//9.41945e-90
Contig381	345762	345966	205	345818	Distal Intergenic	405093	405548	456	+	CSS0000077	CSS0000077.1	-59127	--	-//-
Contig381	392892	393096	205	393070	Distal Intergenic	405093	405548	456	+	CSS0000077	CSS0000077.1	-11997	--	-//-
Contig381	423033	423237	205	423123	Distal Intergenic	405093	405548	456	+	CSS0000077	CSS0000077.1	17940	--	-//-
Contig1006	6193	6422	230	6390	Distal Intergenic	65628	72103	6476	+	CSS0000078	CSS0000078.1	-59206	--	gnl|BL_ORD_ID|45247 sp|Q9SIW1|BLH7_ARATH BEL1-like homeodomain protein 7 OS=Arabidopsis thaliana OX=3702 GN=BLH7 PE=1 SV=1//2.69051e-121
Contig1006	18720	18924	205	18879	Distal Intergenic	65628	72103	6476	+	CSS0000078	CSS0000078.1	-46704	--	gnl|BL_ORD_ID|45247 sp|Q9SIW1|BLH7_ARATH BEL1-like homeodomain protein 7 OS=Arabidopsis thaliana OX=3702 GN=BLH7 PE=1 SV=1//2.69051e-121
Chr9	138257442	138257650	209	138257506	Distal Intergenic	138268300	138268901	602	+	CSS0000079	CSS0000079.1	-10650	--	-//-
Chr9	138259419	138259684	266	138259617	Distal Intergenic	138268300	138268901	602	+	CSS0000079	CSS0000079.1	-8616	--	-//-
Chr9	138261873	138262105	233	138262056	Distal Intergenic	138268300	138268901	602	+	CSS0000079	CSS0000079.1	-6195	--	-//-
Chr9	138272506	138272710	205	138272668	Distal Intergenic	138268300	138268901	602	+	CSS0000079	CSS0000079.1	4206	--	-//-
Chr9	138295694	138295898	205	138295813	Distal Intergenic	138268300	138268901	602	+	CSS0000079	CSS0000079.1	27394	--	-//-
Chr4	74315596	74315800	205	74315746	Promoter (1-2kb)	74314175	74316935	2761	+	CSS0000017	CSS0000017.1	1421	--	gnl|BL_ORD_ID|58220 sp|P53683|CDPKJ_ORYSJ Calcium-dependent protein kinase 19 OS=Oryza sativa subsp. japonica OX=39947 GN=CPK19 PE=2 SV=2//0
Chr12	110642052	110642374	323	110642217	Promoter (<=1kb)	110641583	110642345	763	+	CSS0000024	CSS0000024.1	469	--	gnl|BL_ORD_ID|58220 sp|P53683|CDPKJ_ORYSJ Calcium-dependent protein kinase 19 OS=Oryza sativa subsp. japonica OX=39947 GN=CPK19 PE=2 SV=2//0
Contig1132	386664	386966	303	386843	Distal Intergenic	356430	383276	26847	+	CSS0000082	CSS0000082.1	30234	--	-//-
Chr5	176908925	176909129	205	176909031	Promoter (1-2kb)	176907862	176909689	1828	+	CSS0000084	CSS0000084.1	1063	--	gnl|BL_ORD_ID|58221 sp|Q9ZV15|CDPKK_ARATH Calcium-dependent protein kinase 20 OS=Arabidopsis thaliana OX=3702 GN=CPK20 PE=3 SV=1//0
Chr11	98577273	98577533	261	98577400	Distal Intergenic	98555415	98559390	3976	-	CSS0000090	CSS0000090.1	-17883	--	gnl|BL_ORD_ID|311756 sp|Q9LXY5|PP284_ARATH Pentatricopeptide repeat-containing protein At3g56550 OS=Arabidopsis thaliana OX=3702 GN=PCMP-H80 PE=2 SV=1//4.03383e-08
Chr7	84661958	84662223	266	84662073	Distal Intergenic	84618912	84623109	4198	+	CSS0000091	CSS0000091.1	43046	--	gnl|BL_ORD_ID|387846 sp|Q9SEZ6|RNH2A_ARATH Ribonuclease H2 subunit A OS=Arabidopsis thaliana OX=3702 GN=At2g25100 PE=2 SV=2//8.08595e-168
Chr7	84662462	84662727	266	84662524	Distal Intergenic	84618912	84623109	4198	+	CSS0000091	CSS0000091.1	43550	--	gnl|BL_ORD_ID|387846 sp|Q9SEZ6|RNH2A_ARATH Ribonuclease H2 subunit A OS=Arabidopsis thaliana OX=3702 GN=At2g25100 PE=2 SV=2//8.08595e-168
Chr6	83727432	83727885	454	83727542	Promoter (<=1kb)	83727688	83734031	6344	+	CSS0000076	CSS0000076.1	0	--	gnl|BL_ORD_ID|58237 sp|Q9FKW4|CDPKS_ARATH Calcium-dependent protein kinase 28 OS=Arabidopsis thaliana OX=3702 GN=CPK28 PE=1 SV=1//5.15122e-13
Chr15	2277870	2278074	205	2277971	Promoter (<=1kb)	2270739	2278763	8025	-	CSS0000034	CSS0000034.1	689	--	gnl|BL_ORD_ID|58239 sp|Q8RWL2|CDPKT_ARATH Calcium-dependent protein kinase 29 OS=Arabidopsis thaliana OX=3702 GN=CPK29 PE=2 SV=2//0
Contig751	264939	265143	205	265116	Distal Intergenic	271307	280783	9477	+	CSS0000094	CSS0000094.1	-6164	--	gnl|BL_ORD_ID|174043 sp|Q9SZ30|HIS4_ARATH Imidazole glycerol phosphate synthase hisHF, chloroplastic OS=Arabidopsis thaliana OX=3702 GN=HISN4 PE=2 SV=1//0
Chr14	1388267	1388494	228	1388479	Intron (CSS0000052.1/CSS0000052, intron 2 of 2)	1381629	1389306	7678	+	CSS0000052	CSS0000052.1	6638	--	gnl|BL_ORD_ID|58239 sp|Q8RWL2|CDPKT_ARATH Calcium-dependent protein kinase 29 OS=Arabidopsis thaliana OX=3702 GN=CPK29 PE=2 SV=2//0
Chr2	9892391	9892671	281	9892535	Distal Intergenic	9902090	9911540	9451	+	CSS0000097	CSS0000097.1	-9419	--	gnl|BL_ORD_ID|330189 sp|P77931|PVADH_PSESP Polyvinylalcohol dehydrogenase OS=Pseudomonas sp. OX=306 GN=pvaA PE=1 SV=1//1.07739e-30
Chr4	76616981	76617436	456	76617259;76617348	Promoter (<=1kb)	76615382	76617494	2113	-	CSS0000053	CSS0000053.1	58	--	gnl|BL_ORD_ID|58247 sp|P28583|CDPK_SOYBN Calcium-dependent protein kinase SK5 OS=Glycine max OX=3847 PE=1 SV=1//0
Chr7	180300494	180300838	345	180300615	Distal Intergenic	180328541	180334911	6371	-	CSS0000100	CSS0000100.1	34073	--	gnl|BL_ORD_ID|207082 sp|Q07866|KLC1_HUMAN Kinesin light chain 1 OS=Homo sapiens OX=9606 GN=KLC1 PE=1 SV=2//5.03007e-07
Chr7	180319857	180320128	272	180319991	Distal Intergenic	180328541	180334911	6371	-	CSS0000100	CSS0000100.1	14783	--	gnl|BL_ORD_ID|207082 sp|Q07866|KLC1_HUMAN Kinesin light chain 1 OS=Homo sapiens OX=9606 GN=KLC1 PE=1 SV=2//5.03007e-07
Chr6	123934766	123934995	230	123934898	Distal Intergenic	123946300	123956979	10680	-	CSS0000101	CSS0000101.1	21984	--	gnl|BL_ORD_ID|354931 sp|O80360|RK3_TOBAC 50S ribosomal protein L3, chloroplastic (Fragment) OS=Nicotiana tabacum OX=4097 GN=RPL3 PE=2 SV=1//1.12406e-117
Chr13	109920734	109920963	230	109920836	Promoter (<=1kb)	109919245	109920436	1192	-	CSS0024106	CSS0024106.1	-298	--	gnl|BL_ORD_ID|114321 sp|C0LGT6|EFR_ARATH LRR receptor-like serine/threonine-protein kinase EFR OS=Arabidopsis thaliana OX=3702 GN=EFR PE=1 SV=1//0
Chr8	117225738	117225972	235	117225811	Distal Intergenic	117185579	117186889	1311	+	CSS0000104	CSS0000104.1	40159	--	gnl|BL_ORD_ID|129123 sp|O65451|FB333_ARATH Probable F-box protein At4g22030 OS=Arabidopsis thaliana OX=3702 GN=At4g22030 PE=4 SV=1//3.61896e-103
Chr8	117243910	117244160	251	117244056	Distal Intergenic	117185579	117186889	1311	+	CSS0000104	CSS0000104.1	58331	--	gnl|BL_ORD_ID|129123 sp|O65451|FB333_ARATH Probable F-box protein At4g22030 OS=Arabidopsis thaliana OX=3702 GN=At4g22030 PE=4 SV=1//3.61896e-103
Chr8	117252862	117253066	205	117252997	Distal Intergenic	117185579	117186889	1311	+	CSS0000104	CSS0000104.1	67283	--	gnl|BL_ORD_ID|129123 sp|O65451|FB333_ARATH Probable F-box protein At4g22030 OS=Arabidopsis thaliana OX=3702 GN=At4g22030 PE=4 SV=1//3.61896e-103
Chr10	97903717	97903982	266	97903816	Distal Intergenic	97882238	97893580	11343	-	CSS0000105	CSS0000105.1	-10137	--	gnl|BL_ORD_ID|48255 sp|Q10M00|C3H22_ORYSJ Zinc finger CCCH domain-containing protein 22 OS=Oryza sativa subsp. japonica OX=39947 GN=Os03g0328900 PE=2 SV=2//8.99197e-16
Chr10	96042821	96043050	230	96042893	Distal Intergenic	96006944	96008499	1556	-	CSS0000107	CSS0000107.1	-34322	--	gnl|BL_ORD_ID|48697 sp|P37121|C76A1_SOLME Cytochrome P450 76A1 (Fragment) OS=Solanum melongena OX=4111 GN=CYP76A1 PE=2 SV=1//8.86622e-92
Chr10	96049482	96049745	264	96049569	Distal Intergenic	96006944	96008499	1556	-	CSS0000107	CSS0000107.1	-40983	--	gnl|BL_ORD_ID|48697 sp|P37121|C76A1_SOLME Cytochrome P450 76A1 (Fragment) OS=Solanum melongena OX=4111 GN=CYP76A1 PE=2 SV=1//8.86622e-92
Chr13	8748757	8749022	266	8748856	Distal Intergenic	8759192	8761668	2477	+	CSS0000108	CSS0000108.1	-10170	--	-//-
Chr7	100441411	100441661	251	100441505	Distal Intergenic	100408861	100410136	1276	-	CSS0000110	CSS0000110.1	-31275	--	gnl|BL_ORD_ID|107162 sp|Q9SII9|DSK2A_ARATH Ubiquitin domain-containing protein DSK2a OS=Arabidopsis thaliana OX=3702 GN=DSK2A PE=1 SV=2//3.58846e-21
Chr7	100456918	100457122	205	100457110	Distal Intergenic	100408861	100410136	1276	-	CSS0000110	CSS0000110.1	-46782	--	gnl|BL_ORD_ID|107162 sp|Q9SII9|DSK2A_ARATH Ubiquitin domain-containing protein DSK2a OS=Arabidopsis thaliana OX=3702 GN=DSK2A PE=1 SV=2//3.58846e-21
Chr15	42913622	42913826	205	42913672	Promoter (1-2kb)	42911753	42914735	2983	+	CSS0047213	CSS0047213.1	1869	--	gnl|BL_ORD_ID|466152 sp|Q9LDG2|TBL10_ARATH Protein trichome birefringence-like 10 OS=Arabidopsis thaliana OX=3702 GN=TBL10 PE=2 SV=1//0
Chr8	105265380	105265630	251	105265503	Promoter (<=1kb)	105265529	105291283	25755	+	CSS0022763	CSS0022763.1	0	--	gnl|BL_ORD_ID|466154 sp|Q9FGE9|TBL12_ARATH Protein trichome birefringence-like 12 OS=Arabidopsis thaliana OX=3702 GN=TBL12 PE=2 SV=1//0
Chr11	109747510	109747714	205	109747578	Distal Intergenic	109727459	109739483	12025	-	CSS0000111	CSS0000111.1	-8027	--	gnl|BL_ORD_ID|275010 sp|Q93YU8|NRG2_ARATH Nitrate regulatory gene2 protein OS=Arabidopsis thaliana OX=3702 GN=NRG2 PE=1 SV=1//2.34442e-22
Chr11	109749232	109749497	266	109749382	Distal Intergenic	109727459	109739483	12025	-	CSS0000111	CSS0000111.1	-9749	--	gnl|BL_ORD_ID|275010 sp|Q93YU8|NRG2_ARATH Nitrate regulatory gene2 protein OS=Arabidopsis thaliana OX=3702 GN=NRG2 PE=1 SV=1//2.34442e-22
Chr1	85433957	85434562	606	85434403	Promoter (<=1kb)	85433645	85472472	38828	+	CSS0002258	CSS0002258.1	312	--	gnl|BL_ORD_ID|466161 sp|Q9LFT0|TBL19_ARATH Protein trichome birefringence-like 19 OS=Arabidopsis thaliana OX=3702 GN=TBL19 PE=3 SV=1//7.75123e-127
Chr1	13419668	13419872	205	13419762	Distal Intergenic	13424203	13424967	765	+	CSS0000116	CSS0000116.1	-4331	--	gnl|BL_ORD_ID|505181 sp|Q70PR7|VINSY_RAUSE Vinorine synthase OS=Rauvolfia serpentina OX=4060 GN=ACT PE=1 SV=2//1.64363e-11
Chr6	6385898	6386105	208	6386084	Exon (CSS0012872.1/CSS0012872, exon 5 of 15)	6373254	6397358	24105	+	CSS0012872	CSS0012872.1	12644	--	gnl|BL_ORD_ID|466161 sp|Q9LFT0|TBL19_ARATH Protein trichome birefringence-like 19 OS=Arabidopsis thaliana OX=3702 GN=TBL19 PE=3 SV=1//9.45237e-120
Chr4	119523337	119523541	205	119523536	Distal Intergenic	119682302	119684907	2606	+	CSS0000117	CSS0000117.1	-158761	--	gnl|BL_ORD_ID|326315 sp|Q9SRT0|PUB9_ARATH U-box domain-containing protein 9 OS=Arabidopsis thaliana OX=3702 GN=PUB9 PE=1 SV=1//0
Chr4	119607790	119608057	268	119607840	Distal Intergenic	119682302	119684907	2606	+	CSS0000117	CSS0000117.1	-74245	--	gnl|BL_ORD_ID|326315 sp|Q9SRT0|PUB9_ARATH U-box domain-containing protein 9 OS=Arabidopsis thaliana OX=3702 GN=PUB9 PE=1 SV=1//0
Chr4	119612207	119612411	205	119612302	Distal Intergenic	119682302	119684907	2606	+	CSS0000117	CSS0000117.1	-69891	--	gnl|BL_ORD_ID|326315 sp|Q9SRT0|PUB9_ARATH U-box domain-containing protein 9 OS=Arabidopsis thaliana OX=3702 GN=PUB9 PE=1 SV=1//0
Chr4	119626495	119626699	205	119626691	Distal Intergenic	119682302	119684907	2606	+	CSS0000117	CSS0000117.1	-55603	--	gnl|BL_ORD_ID|326315 sp|Q9SRT0|PUB9_ARATH U-box domain-containing protein 9 OS=Arabidopsis thaliana OX=3702 GN=PUB9 PE=1 SV=1//0
Chr4	119670932	119671166	235	119670972	Distal Intergenic	119682302	119684907	2606	+	CSS0000117	CSS0000117.1	-11136	--	gnl|BL_ORD_ID|326315 sp|Q9SRT0|PUB9_ARATH U-box domain-containing protein 9 OS=Arabidopsis thaliana OX=3702 GN=PUB9 PE=1 SV=1//0
Chr4	99475567	99475832	266	99475686	Downstream (1-2kb)	99477418	99509672	32255	-	CSS0037836	CSS0037836.1	33840	--	gnl|BL_ORD_ID|466172 sp|O82509|TBL23_ARATH Protein trichome birefringence-like 23 OS=Arabidopsis thaliana OX=3702 GN=TBL23 PE=2 SV=1//1.43937e-27
Chr8	110161791	110162056	266	110161959	Distal Intergenic	110209794	110214497	4704	+	CSS0000118	CSS0000118.1	-47738	--	gnl|BL_ORD_ID|493778 sp|O82081|UCC1_ARATH Uclacyanin 1 OS=Arabidopsis thaliana OX=3702 GN=UCC1 PE=1 SV=1//7.6952e-19
Chr8	110172574	110172803	230	110172735	Distal Intergenic	110209794	110214497	4704	+	CSS0000118	CSS0000118.1	-36991	--	gnl|BL_ORD_ID|493778 sp|O82081|UCC1_ARATH Uclacyanin 1 OS=Arabidopsis thaliana OX=3702 GN=UCC1 PE=1 SV=1//7.6952e-19
Chr8	110202527	110202854	328	110202747	Distal Intergenic	110209794	110214497	4704	+	CSS0000118	CSS0000118.1	-6940	--	gnl|BL_ORD_ID|493778 sp|O82081|UCC1_ARATH Uclacyanin 1 OS=Arabidopsis thaliana OX=3702 GN=UCC1 PE=1 SV=1//7.6952e-19
Chr8	110249906	110250186	281	110250032	Distal Intergenic	110209794	110214497	4704	+	CSS0000118	CSS0000118.1	40112	--	gnl|BL_ORD_ID|493778 sp|O82081|UCC1_ARATH Uclacyanin 1 OS=Arabidopsis thaliana OX=3702 GN=UCC1 PE=1 SV=1//7.6952e-19
Chr4	31359703	31359907	205	31359764	Distal Intergenic	31376457	31376786	330	-	CSS0000120	CSS0000120.1	16879	--	gnl|BL_ORD_ID|124257 sp|Q9ZPE7|EXO_ARATH Protein EXORDIUM OS=Arabidopsis thaliana OX=3702 GN=EXO PE=2 SV=1//3.37165e-32
Chr8	127434781	127435010	230	127434941	Distal Intergenic	127517539	127519292	1754	+	CSS0000122	CSS0000122.1	-82529	--	-//-
Chr8	127486099	127486334	236	127486233	Distal Intergenic	127517539	127519292	1754	+	CSS0000122	CSS0000122.1	-31205	--	-//-
Chr14	22364334	22364541	208	22364430	Intron (CSS0012286.1/CSS0012286, intron 2 of 2)	22354653	22367932	13280	-	CSS0012286	CSS0012286.1	3391	--	gnl|BL_ORD_ID|466172 sp|O82509|TBL23_ARATH Protein trichome birefringence-like 23 OS=Arabidopsis thaliana OX=3702 GN=TBL23 PE=2 SV=1//2.55138e-111
Chr8	127531868	127532072	205	127532006	Distal Intergenic	127517539	127519292	1754	+	CSS0000122	CSS0000122.1	14329	--	-//-
Chr10	162763685	162763889	205	162763875	Downstream (2-3kb)	162766539	162769728	3190	-	CSS0021640	CSS0021640.1	5839	--	gnl|BL_ORD_ID|466174 sp|Q84JH9|TBL25_ARATH Protein trichome birefringence-like 25 OS=Arabidopsis thaliana OX=3702 GN=TBL25 PE=2 SV=1//4.63317e-102
Chr2	134571463	134571750	288	134571624	Distal Intergenic	134586323	134590798	4476	-	CSS0000125	CSS0000125.1	19048	--	gnl|BL_ORD_ID|459070 sp|O23247|SYRM_ARATH Arginine--tRNA ligase, chloroplastic/mitochondrial OS=Arabidopsis thaliana OX=3702 GN=EMB1027 PE=1 SV=1//6.89892e-57
Contig811	102283	102512	230	102490	Distal Intergenic	65996	67958	1963	-	CSS0000126	CSS0000126.1	-34325	--	gnl|BL_ORD_ID|29261 sp|Q8S9J6|ASPA_ARATH Aspartyl protease family protein At5g10770 OS=Arabidopsis thaliana OX=3702 GN=At5g10770 PE=2 SV=1//5.3692e-143
Chr11	11591908	11592225	318	11592086	Distal Intergenic	11579748	11580419	672	+	CSS0000131	CSS0000131.1	12160	--	gnl|BL_ORD_ID|468205 sp|P0CT39|TF26_SCHPO Transposon Tf2-6 polyprotein OS=Schizosaccharomyces pombe (strain 972 / ATCC 24843) OX=284812 GN=Tf2-6 PE=3 SV=1//1.71013e-13
Chr11	11612805	11613125	321	11612960	Distal Intergenic	11579748	11580419	672	+	CSS0000131	CSS0000131.1	33057	--	gnl|BL_ORD_ID|468205 sp|P0CT39|TF26_SCHPO Transposon Tf2-6 polyprotein OS=Schizosaccharomyces pombe (strain 972 / ATCC 24843) OX=284812 GN=Tf2-6 PE=3 SV=1//1.71013e-13
Chr6	77849337	77849714	378	77849591	Promoter (<=1kb)	77849328	77864308	14981	+	CSS0014544	CSS0014544.1	9	--	gnl|BL_ORD_ID|466183 sp|Q1PFD9|TBL31_ARATH Protein trichome birefringence-like 31 OS=Arabidopsis thaliana OX=3702 GN=TBL31 PE=2 SV=1//5.67351e-180
Chr2	167943850	167944277	428	167944096	Distal Intergenic	168018026	168025249	7224	-	CSS0000133	CSS0000133.1	80972	--	gnl|BL_ORD_ID|131984 sp|Q9SK28|FH18_ARATH Formin-like protein 18 OS=Arabidopsis thaliana OX=3702 GN=FH18 PE=2 SV=3//2.69161e-162
Chr2	167995223	167995427	205	167995323	Distal Intergenic	168018026	168025249	7224	-	CSS0000133	CSS0000133.1	29822	--	gnl|BL_ORD_ID|131984 sp|Q9SK28|FH18_ARATH Formin-like protein 18 OS=Arabidopsis thaliana OX=3702 GN=FH18 PE=2 SV=3//2.69161e-162
Chr8	56778420	56778624	205	56778505	Promoter (<=1kb)	56777943	56778494	552	-	CSS0048216	CSS0048216.1	0	--	gnl|BL_ORD_ID|466185 sp|F4IH21|TBL33_ARATH Protein trichome birefringence-like 33 OS=Arabidopsis thaliana OX=3702 GN=TBL33 PE=2 SV=1//0
Chr14	89731773	89732181	409	89731977	Distal Intergenic	89866948	89875419	8472	-	CSS0000141	CSS0000141.1	143238	--	gnl|BL_ORD_ID|207557 sp|Q940Y8|KN13B_ARATH Kinesin-like protein KIN-13B OS=Arabidopsis thaliana OX=3702 GN=KIN13B PE=1 SV=1//0
Chr14	89737121	89737386	266	89737341	Distal Intergenic	89866948	89875419	8472	-	CSS0000141	CSS0000141.1	138033	--	gnl|BL_ORD_ID|207557 sp|Q940Y8|KN13B_ARATH Kinesin-like protein KIN-13B OS=Arabidopsis thaliana OX=3702 GN=KIN13B PE=1 SV=1//0
Chr14	89807371	89807784	414	89807432	Distal Intergenic	89866948	89875419	8472	-	CSS0000141	CSS0000141.1	67635	--	gnl|BL_ORD_ID|207557 sp|Q940Y8|KN13B_ARATH Kinesin-like protein KIN-13B OS=Arabidopsis thaliana OX=3702 GN=KIN13B PE=1 SV=1//0
Chr14	89852126	89852355	230	89852203	Distal Intergenic	89866948	89875419	8472	-	CSS0000141	CSS0000141.1	23064	--	gnl|BL_ORD_ID|207557 sp|Q940Y8|KN13B_ARATH Kinesin-like protein KIN-13B OS=Arabidopsis thaliana OX=3702 GN=KIN13B PE=1 SV=1//0
Chr14	89860858	89861123	266	89860990	Distal Intergenic	89866948	89875419	8472	-	CSS0000141	CSS0000141.1	14296	--	gnl|BL_ORD_ID|207557 sp|Q940Y8|KN13B_ARATH Kinesin-like protein KIN-13B OS=Arabidopsis thaliana OX=3702 GN=KIN13B PE=1 SV=1//0
Chr8	53691657	53692000	344	53691816	Promoter (<=1kb)	53692867	53693716	850	+	CSS0040927	CSS0040927.1	-867	--	gnl|BL_ORD_ID|466186 sp|O80919|TBL34_ARATH Protein trichome birefringence-like 34 OS=Arabidopsis thaliana OX=3702 GN=TBL34 PE=2 SV=2//1.2226e-96
Chr14	89883808	89884012	205	89883982	Distal Intergenic	89866948	89875419	8472	-	CSS0000141	CSS0000141.1	-8389	--	gnl|BL_ORD_ID|207557 sp|Q940Y8|KN13B_ARATH Kinesin-like protein KIN-13B OS=Arabidopsis thaliana OX=3702 GN=KIN13B PE=1 SV=1//0
Chr14	89901479	89901700	222	89901601	Distal Intergenic	89866948	89875419	8472	-	CSS0000141	CSS0000141.1	-26060	--	gnl|BL_ORD_ID|207557 sp|Q940Y8|KN13B_ARATH Kinesin-like protein KIN-13B OS=Arabidopsis thaliana OX=3702 GN=KIN13B PE=1 SV=1//0
Chr14	89910423	89910636	214	89910614	Distal Intergenic	89866948	89875419	8472	-	CSS0000141	CSS0000141.1	-35004	--	gnl|BL_ORD_ID|207557 sp|Q940Y8|KN13B_ARATH Kinesin-like protein KIN-13B OS=Arabidopsis thaliana OX=3702 GN=KIN13B PE=1 SV=1//0
Chr6	40834973	40835350	378	40835150	Promoter (<=1kb)	40832466	40835199	2734	-	CSS0047579	CSS0047579.1	0	--	gnl|BL_ORD_ID|466190 sp|Q8VY22|TBL38_ARATH Protein trichome birefringence-like 38 OS=Arabidopsis thaliana OX=3702 GN=TBL38 PE=2 SV=1//1.0789e-138
Chr7	31824021	31824250	230	31824197	Intron (CSS0049246.1/CSS0049246, intron 2 of 4)	31818683	31828764	10082	+	CSS0049246	CSS0049246.1	5338	--	gnl|BL_ORD_ID|466198 sp|F4IWA8|TBL41_ARATH Protein trichome birefringence-like 41 OS=Arabidopsis thaliana OX=3702 GN=TBL41 PE=2 SV=1//1.32371e-09
Chr1	112173952	112174181	230	112174064	Promoter (<=1kb)	112173022	112174394	1373	+	CSS0016235	CSS0016235.1	930	--	gnl|BL_ORD_ID|466198 sp|F4IWA8|TBL41_ARATH Protein trichome birefringence-like 41 OS=Arabidopsis thaliana OX=3702 GN=TBL41 PE=2 SV=1//1.89515e-140
Chr10	72932708	72933103	396	72932977	Distal Intergenic	72925166	72926291	1126	-	CSS0000145	CSS0000145.1	-6417	--	-//-
Chr15	34471297	34471501	205	34471316	Distal Intergenic	34495760	34496073	314	+	CSS0000149	CSS0000149.1	-24259	--	-//-
Chr11	12025556	12025899	344	12025691	Distal Intergenic	12088225	12090735	2511	+	CSS0000154	CSS0000154.1	-62326	--	gnl|BL_ORD_ID|310804 sp|P10978|POLX_TOBAC Retrovirus-related Pol polyprotein from transposon TNT 1-94 OS=Nicotiana tabacum OX=4097 PE=2 SV=1//6.85377e-07
Contig1141	357861	358065	205	357922	Distal Intergenic	348250	355563	7314	+	CSS0000155	CSS0000155.1	9611	--	gnl|BL_ORD_ID|491004 sp|Q8VYD3|U1159_ARATH U11/U12 small nuclear ribonucleoprotein 59 kDa protein OS=Arabidopsis thaliana OX=3702 GN=SNRNP59 PE=2 SV=1//1.9337e-87
Chr3	159194462	159194860	399	159194816	Downstream (2-3kb)	159197522	159198136	615	-	CSS0023491	CSS0023491.1	3276	--	gnl|BL_ORD_ID|466198 sp|F4IWA8|TBL41_ARATH Protein trichome birefringence-like 41 OS=Arabidopsis thaliana OX=3702 GN=TBL41 PE=2 SV=1//2.82892e-100
Chr13	124255919	124256148	230	124256064	Promoter (<=1kb)	124240807	124256189	15383	-	CSS0005930	CSS0005930.1	41	--	gnl|BL_ORD_ID|466200 sp|Q6DR10|TBL43_ARATH Protein trichome birefringence-like 43 OS=Arabidopsis thaliana OX=3702 GN=TBL43 PE=2 SV=1//1.28107e-156
Chr3	51150448	51150713	266	51150603	Distal Intergenic	51164758	51170524	5767	-	CSS0000158	CSS0000158.1	19811	--	gnl|BL_ORD_ID|304785 sp|O80536|PIF3_ARATH Transcription factor PIF3 OS=Arabidopsis thaliana OX=3702 GN=PIF3 PE=1 SV=1//7.94582e-62
Chr13	97711517	97711746	230	97711624	Promoter (<=1kb)	97711500	97723263	11764	+	CSS0009564	CSS0009564.1	17	--	gnl|BL_ORD_ID|466205 sp|F4K5K4|TBL5_ARATH Protein trichome birefringence-like 5 OS=Arabidopsis thaliana OX=3702 GN=TBL5 PE=2 SV=1//0
Contig705	458739	458945	207	458837	Distal Intergenic	484302	485061	760	-	CSS0000160	CSS0000160.1	26116	--	gnl|BL_ORD_ID|313469 sp|Q940Q2|PPR19_ARATH Pentatricopeptide repeat-containing protein At1g07590, mitochondrial OS=Arabidopsis thaliana OX=3702 GN=At1g07590 PE=2 SV=1//6.66517e-08
Contig490	274086	274359	274	274256	Exon (CSS0000758.1/CSS0000758, exon 8 of 8)	270144	274126	3983	+	CSS0000758	CSS0000758.1	3942	--	gnl|BL_ORD_ID|466208 sp|Q9CAX1|TBL8_ARATH Protein trichome birefringence-like 8 OS=Arabidopsis thaliana OX=3702 GN=TBL8 PE=2 SV=1//2.29937e-08
Contig638	321342	321697	356	321557	Distal Intergenic	329976	330605	630	-	CSS0000165	CSS0000165.1	8908	--	gnl|BL_ORD_ID|518308 sp|Q6DST1|Y1465_ARATH Late embryogenesis abundant protein At1g64065 OS=Arabidopsis thaliana OX=3702 GN=At1g64065 PE=2 SV=1//5.96349e-14
Chr1	13827640	13827844	205	13827792	Distal Intergenic	13850237	13851311	1075	+	CSS0000169	CSS0000169.1	-22393	--	gnl|BL_ORD_ID|195506 sp|Q8LBM4|ISAM1_ARATH Iron-sulfur assembly protein IscA-like 1, mitochondrial OS=Arabidopsis thaliana OX=3702 GN=At2g16710 PE=2 SV=2//3.17052e-12
Contig605	85926	86130	205	85977	Distal Intergenic	107781	108567	787	+	CSS0000170	CSS0000170.1	-21651	--	-//-
Contig605	101413	101830	418	101492	Distal Intergenic	107781	108567	787	+	CSS0000170	CSS0000170.1	-5951	--	-//-
Contig605	102394	102702	309	102537	Distal Intergenic	107781	108567	787	+	CSS0000170	CSS0000170.1	-5079	--	-//-
Chr7	140378475	140378699	225	140378586	Distal Intergenic	140423544	140440342	16799	+	CSS0000174	CSS0000174.1	-44845	--	gnl|BL_ORD_ID|526443 sp|Q8GXP4|Y2991_ARATH Uncharacterized protein At2g39910 OS=Arabidopsis thaliana OX=3702 GN=At2g39910 PE=2 SV=2//7.04619e-134
Chr7	140458401	140458605	205	140458494	Distal Intergenic	140423544	140440342	16799	+	CSS0000174	CSS0000174.1	34857	--	gnl|BL_ORD_ID|526443 sp|Q8GXP4|Y2991_ARATH Uncharacterized protein At2g39910 OS=Arabidopsis thaliana OX=3702 GN=At2g39910 PE=2 SV=2//7.04619e-134
Chr1	160599372	160599652	281	160599530	Distal Intergenic	160656349	160657502	1154	-	CSS0000181	CSS0000181.1	57850	--	gnl|BL_ORD_ID|149753 sp|Q6K5Q0|GL21_ORYSJ Putative germin-like protein 2-1 OS=Oryza sativa subsp. japonica OX=39947 GN=Os02g0491600 PE=3 SV=1//2.7099e-99
Chr1	211618522	211618726	205	211618617	Promoter (<=1kb)	211619507	211624420	4914	+	CSS0005732	CSS0005732.1	-781	--	gnl|BL_ORD_ID|466341 sp|Q9FG35|TBR_ARATH Protein trichome birefringence OS=Arabidopsis thaliana OX=3702 GN=TBR PE=1 SV=1//0
Chr7	175972110	175972347	238	175972302	Distal Intergenic	176008001	176040415	32415	-	CSS0000184	CSS0000184.2	68068	--	gnl|BL_ORD_ID|223321 sp|P93604|LRK10_WHEAT Rust resistance kinase Lr10 OS=Triticum aestivum OX=4565 GN=LRK10 PE=2 SV=1//2.17495e-118
Chr7	176003784	176003988	205	176003855	Distal Intergenic	176008001	176040415	32415	-	CSS0000184	CSS0000184.2	36427	--	gnl|BL_ORD_ID|223321 sp|P93604|LRK10_WHEAT Rust resistance kinase Lr10 OS=Triticum aestivum OX=4565 GN=LRK10 PE=2 SV=1//2.17495e-118
Chr7	176051968	176052172	205	176052021	Distal Intergenic	176008001	176040415	32415	-	CSS0000184	CSS0000184.2	-11553	--	gnl|BL_ORD_ID|223321 sp|P93604|LRK10_WHEAT Rust resistance kinase Lr10 OS=Triticum aestivum OX=4565 GN=LRK10 PE=2 SV=1//2.17495e-118
Chr7	176052345	176052748	404	176052417	Distal Intergenic	176008001	176040415	32415	-	CSS0000184	CSS0000184.2	-11930	--	gnl|BL_ORD_ID|223321 sp|P93604|LRK10_WHEAT Rust resistance kinase Lr10 OS=Triticum aestivum OX=4565 GN=LRK10 PE=2 SV=1//2.17495e-118
Chr14	78701757	78701967	211	78701852	Distal Intergenic	78714547	78722137	7591	+	CSS0000185	CSS0000185.1	-12580	--	gnl|BL_ORD_ID|142299 sp|Q9M0G0|GAGT3_ARATH Glutathione hydrolase 3 OS=Arabidopsis thaliana OX=3702 GN=GGT3 PE=2 SV=1//8.88884e-35
Chr4	61143899	61144128	230	61144044	Distal Intergenic	61109807	61126459	16653	-	CSS0000187	CSS0000187.1	-17440	--	gnl|BL_ORD_ID|54745 sp|Q9C6Y3|CCA11_ARATH Cyclin-A1-1 OS=Arabidopsis thaliana OX=3702 GN=CYCA1-1 PE=1 SV=1//0
Chr4	61149531	61149735	205	61149704	Distal Intergenic	61109807	61126459	16653	-	CSS0000187	CSS0000187.1	-23072	--	gnl|BL_ORD_ID|54745 sp|Q9C6Y3|CCA11_ARATH Cyclin-A1-1 OS=Arabidopsis thaliana OX=3702 GN=CYCA1-1 PE=1 SV=1//0
Chr1	211619226	211619491	266	211619322	Promoter (<=1kb)	211619507	211624420	4914	+	CSS0005732	CSS0005732.1	-16	--	gnl|BL_ORD_ID|466341 sp|Q9FG35|TBR_ARATH Protein trichome birefringence OS=Arabidopsis thaliana OX=3702 GN=TBR PE=1 SV=1//0
Chr3	26423724	26423953	230	26423832	Distal Intergenic	26442143	26442613	471	-	CSS0000190	CSS0000190.1	18660	--	gnl|BL_ORD_ID|314055 sp|P04284|PR06_SOLLC Pathogenesis-related leaf protein 6 OS=Solanum lycopersicum OX=4081 GN=PR1B1 PE=1 SV=2//9.51644e-58
Chr1	19993687	19994045	359	19993902	Distal Intergenic	19983991	19984394	404	+	CSS0000191	CSS0000191.1	9696	--	gnl|BL_ORD_ID|263840 sp|Q9ZV06|NATAL_ARATH Probable acetyltransferase NATA1-like OS=Arabidopsis thaliana OX=3702 GN=At2g39020 PE=2 SV=1//7.84437e-66
Chr6	57125587	57125791	205	57125678	Promoter (1-2kb)	57123726	57128029	4304	+	CSS0007146	CSS0007146.1	1861	--	gnl|BL_ORD_ID|466341 sp|Q9FG35|TBR_ARATH Protein trichome birefringence OS=Arabidopsis thaliana OX=3702 GN=TBR PE=1 SV=1//2.4386e-157
Chr9	160841326	160841530	205	160841475	Exon (CSS0047740.1/CSS0047740, exon 6 of 8)	160834869	160835684	816	+	CSS0029462	CSS0029462.1	6457	--	gnl|BL_ORD_ID|382751 sp|Q39202|RLK1_ARATH G-type lectin S-receptor-like serine/threonine-protein kinase RLK1 OS=Arabidopsis thaliana OX=3702 GN=RLK1 PE=2 SV=2//0
Chr10	4649140	4649760	621	4649558	Distal Intergenic	4644284	4645684	1401	-	CSS0000193	CSS0000193.1	-3456	--	gnl|BL_ORD_ID|172700 sp|Q9M8T7|HIP8_ARATH Heavy metal-associated isoprenylated plant protein 8 OS=Arabidopsis thaliana OX=3702 GN=HIPP08 PE=3 SV=1//1.65307e-06
Chr10	123257675	123258045	371	123257794	Distal Intergenic	123207640	123211285	3646	-	CSS0000197	CSS0000197.1	-46390	--	gnl|BL_ORD_ID|417999 sp|Q6AVI0|RSLE2_ORYSJ Zinc finger BED domain-containing protein RICESLEEPER 2 OS=Oryza sativa subsp. japonica OX=39947 GN=Os03g0733400 PE=2 SV=1//1.61383e-41
Chr6	67653805	67654234	430	67654020;67654049	Promoter (<=1kb)	67653807	67657841	4035	+	CSS0002764	CSS0002764.1	0	--	gnl|BL_ORD_ID|78407 sp|Q9FIU5|CRLK1_ARATH Calcium/calmodulin-regulated receptor-like kinase 1 OS=Arabidopsis thaliana OX=3702 GN=CRLK1 PE=1 SV=1//2.70561e-52
Contig539	1076674	1076939	266	1076873	Distal Intergenic	1093969	1096334	2366	+	CSS0000200	CSS0000200.1	-17030	--	-//-
Contig539	1089334	1089656	323	1089410	Distal Intergenic	1093969	1096334	2366	+	CSS0000200	CSS0000200.1	-4313	--	-//-
Chr3	14494678	14495100	423	14494724	Promoter (2-3kb)	14497450	14499730	2281	+	CSS0049001	CSS0049001.1	-2350	--	gnl|BL_ORD_ID|113430 sp|Q9ZQ85|EFM_ARATH Myb family transcription factor EFM OS=Arabidopsis thaliana OX=3702 GN=EFM PE=1 SV=2//2.04525e-46
Chr2	96539952	96540156	205	96540004	Distal Intergenic	96531551	96534841	3291	-	CSS0000208	CSS0000208.1	-5111	--	gnl|BL_ORD_ID|386069 sp|Q5XUX6|RMI1_ARATH RecQ-mediated genome instability protein 1 OS=Arabidopsis thaliana OX=3702 GN=RMI1 PE=1 SV=1//3.12565e-74
Contig135	179942	180211	270	180069	Promoter (2-3kb)	173318	177878	4561	-	CSS0018832	CSS0018832.1	-2064	--	gnl|BL_ORD_ID|18924 sp|Q9SAK5|APL_ARATH Myb family transcription factor APL OS=Arabidopsis thaliana OX=3702 GN=APL PE=1 SV=2//3.37409e-118
Chr9	48150047	48150251	205	48150169	Distal Intergenic	48134232	48141566	7335	-	CSS0000211	CSS0000211.1	-8481	--	-//-
Chr2	32520225	32520429	205	32520276	Distal Intergenic	32540786	32545327	4542	+	CSS0000212	CSS0000212.1	-20357	--	gnl|BL_ORD_ID|510481 sp|Q9STX0|WRKY7_ARATH Probable WRKY transcription factor 7 OS=Arabidopsis thaliana OX=3702 GN=WRKY7 PE=1 SV=1//1.18878e-71
Chr1	53260524	53260753	230	53260678	Downstream (2-3kb)	53263515	53284221	20707	-	CSS0031726	CSS0031726.1	23468	--	gnl|BL_ORD_ID|217242 sp|Q9FFJ8|LIMYB_ARATH L10-interacting MYB domain-containing protein OS=Arabidopsis thaliana OX=3702 GN=LIMYB PE=1 SV=1//2.85788e-09
Chr4	34228691	34228895	205	34228882	Promoter (<=1kb)	34224106	34227976	3871	-	CSS0022899	CSS0022899.1	-715	--	gnl|BL_ORD_ID|217242 sp|Q9FFJ8|LIMYB_ARATH L10-interacting MYB domain-containing protein OS=Arabidopsis thaliana OX=3702 GN=LIMYB PE=1 SV=1//3.42416e-12
Chr4	34230052	34230420	369	34230170	Promoter (2-3kb)	34224106	34227976	3871	-	CSS0022899	CSS0022899.1	-2076	--	gnl|BL_ORD_ID|217242 sp|Q9FFJ8|LIMYB_ARATH L10-interacting MYB domain-containing protein OS=Arabidopsis thaliana OX=3702 GN=LIMYB PE=1 SV=1//3.42416e-12
Chr12	97253116	97253320	205	97253259	Promoter (<=1kb)	97251146	97253995	2850	-	CSS0005303	CSS0005303.1	675	--	gnl|BL_ORD_ID|217242 sp|Q9FFJ8|LIMYB_ARATH L10-interacting MYB domain-containing protein OS=Arabidopsis thaliana OX=3702 GN=LIMYB PE=1 SV=1//6.051e-35
Chr8	66241291	66241609	319	66241384	Distal Intergenic	66219733	66220313	581	+	CSS0000215	CSS0000215.1	21558	--	gnl|BL_ORD_ID|295350 sp|Q52K95|PCP14_ARATH Precursor of CEP14 OS=Arabidopsis thaliana OX=3702 GN=CEP14 PE=2 SV=1//1.79666e-11
Chr2	74360349	74360553	205	74360463	Distal Intergenic	74353237	74353958	722	+	CSS0000221	CSS0000221.1	7112	--	gnl|BL_ORD_ID|313783 sp|Q2V4B2|PQL3_ARATH PsbQ-like protein 3, chloroplastic OS=Arabidopsis thaliana OX=3702 GN=PQL3 PE=2 SV=1//7.06497e-25
Chr3	176718665	176718884	220	176718776	Distal Intergenic	176840839	176841681	843	-	CSS0000222	CSS0000222.1	122797	--	-//-
Chr3	176719286	176719490	205	176719426	Distal Intergenic	176840839	176841681	843	-	CSS0000222	CSS0000222.1	122191	--	-//-
Chr9	50275999	50276355	357	50276114;50276321	Distal Intergenic	50279456	50282683	3228	+	CSS0000224	CSS0000224.1	-3101	--	gnl|BL_ORD_ID|445814 sp|P22337|STAD_RICCO Stearoyl-[acyl-carrier-protein] 9-desaturase, chloroplastic OS=Ricinus communis OX=3988 PE=1 SV=1//0
Chr1	144146459	144146663	205	144146614	Promoter (<=1kb)	144142426	144147243	4818	-	CSS0041081	CSS0041081.1	580	--	gnl|BL_ORD_ID|217242 sp|Q9FFJ8|LIMYB_ARATH L10-interacting MYB domain-containing protein OS=Arabidopsis thaliana OX=3702 GN=LIMYB PE=1 SV=1//6.11447e-10
Chr7	27286378	27286714	337	27286570	Distal Intergenic	27290074	27290559	486	-	CSS0000225	CSS0000225.1	3845	--	-//-
Chr12	160657043	160657414	372	160657190	Distal Intergenic	160568945	160569770	826	+	CSS0000226	CSS0000226.1	88098	--	-//-
Chr12	160662572	160662801	230	160662711	Distal Intergenic	160568945	160569770	826	+	CSS0000226	CSS0000226.1	93627	--	-//-
Chr14	58576180	58576409	230	58576333	Distal Intergenic	58582803	58583826	1024	-	CSS0000227	CSS0000227.1	7417	--	-//-
Chr1	153652400	153652682	283	153652480	Distal Intergenic	153578284	153588879	10596	-	CSS0000229	CSS0000229.1	-63521	--	gnl|BL_ORD_ID|17697 sp|Q9ZTA3|AOP1C_ARATH Probable 2-oxoglutarate-dependent dioxygenase AOP1 OS=Arabidopsis thaliana OX=3702 GN=AOP1 PE=2 SV=1//1.42726e-79
Chr10	5623040	5623373	334	5623242	Promoter (1-2kb)	5622189	5624436	2248	-	CSS0001428	CSS0001428.1	1063	--	gnl|BL_ORD_ID|217242 sp|Q9FFJ8|LIMYB_ARATH L10-interacting MYB domain-containing protein OS=Arabidopsis thaliana OX=3702 GN=LIMYB PE=1 SV=1//6.42503e-07
Chr5	171482597	171482801	205	171482753	Distal Intergenic	171406269	171409888	3620	-	CSS0000235	CSS0000235.1	-72709	--	gnl|BL_ORD_ID|185978 sp|Q38832|IAA14_ARATH Auxin-responsive protein IAA14 OS=Arabidopsis thaliana OX=3702 GN=IAA14 PE=1 SV=2//1.18383e-104
Chr5	171503085	171503395	311	171503160	Distal Intergenic	171406269	171409888	3620	-	CSS0000235	CSS0000235.1	-93197	--	gnl|BL_ORD_ID|185978 sp|Q38832|IAA14_ARATH Auxin-responsive protein IAA14 OS=Arabidopsis thaliana OX=3702 GN=IAA14 PE=1 SV=2//1.18383e-104
Chr1	160292712	160292977	266	160292862	Distal Intergenic	160356676	160360032	3357	-	CSS0000236	CSS0000236.1	67055	--	gnl|BL_ORD_ID|310724 sp|Q94HW2|POLR1_ARATH Retrovirus-related Pol polyprotein from transposon RE1 OS=Arabidopsis thaliana OX=3702 GN=RE1 PE=2 SV=1//8.50176e-07
Chr1	160331383	160331587	205	160331520	Distal Intergenic	160356676	160360032	3357	-	CSS0000236	CSS0000236.1	28445	--	gnl|BL_ORD_ID|310724 sp|Q94HW2|POLR1_ARATH Retrovirus-related Pol polyprotein from transposon RE1 OS=Arabidopsis thaliana OX=3702 GN=RE1 PE=2 SV=1//8.50176e-07
Chr4	8450702	8451043	342	8450723	Promoter (2-3kb)	8446459	8453680	7222	-	CSS0029692	CSS0029692.1	2637	--	gnl|BL_ORD_ID|217242 sp|Q9FFJ8|LIMYB_ARATH L10-interacting MYB domain-containing protein OS=Arabidopsis thaliana OX=3702 GN=LIMYB PE=1 SV=1//8.23392e-07
Contig1124	49813	50179	367	49987	Promoter (2-3kb)	49125	52503	3379	-	CSS0035133	CSS0035133.2	2324	--	gnl|BL_ORD_ID|229605 sp|O80883|MB101_ARATH Transcription factor MYB101 OS=Arabidopsis thaliana OX=3702 GN=MYB101 PE=2 SV=1//1.18225e-65
Chr10	40573788	40574017	230	40573852	Distal Intergenic	40568542	40568877	336	+	CSS0000238	CSS0000238.1	5246	--	gnl|BL_ORD_ID|532095 sp|Q9FID6|Y5392_ARATH Probable receptor-like protein kinase At5g39020 OS=Arabidopsis thaliana OX=3702 GN=At5g39020 PE=2 SV=1//2.57771e-17
Chr14	66644339	66644543	205	66644434	Distal Intergenic	66731677	66735053	3377	+	CSS0000242	CSS0000242.1	-87134	--	gnl|BL_ORD_ID|69193 sp|Q9FUQ7|CNBL8_ARATH Calcineurin B-like protein 8 OS=Arabidopsis thaliana OX=3702 GN=CBL8 PE=1 SV=1//3.68729e-81
Chr14	66700348	66700737	390	66700555	Distal Intergenic	66731677	66735053	3377	+	CSS0000242	CSS0000242.1	-30940	--	gnl|BL_ORD_ID|69193 sp|Q9FUQ7|CNBL8_ARATH Calcineurin B-like protein 8 OS=Arabidopsis thaliana OX=3702 GN=CBL8 PE=1 SV=1//3.68729e-81
Contig85	272872	273076	205	273047	Downstream (<1kb)	274017	277232	3216	-	CSS0035134	CSS0035134.1	4156	--	gnl|BL_ORD_ID|229605 sp|O80883|MB101_ARATH Transcription factor MYB101 OS=Arabidopsis thaliana OX=3702 GN=MYB101 PE=2 SV=1//1.18225e-65
Chr3	127994432	127994691	260	127994560	Distal Intergenic	127998490	128003405	4916	-	CSS0000244	CSS0000244.1	8714	--	gnl|BL_ORD_ID|14735 sp|Q9M2U3|ALPL_ARATH Protein ALP1-like OS=Arabidopsis thaliana OX=3702 GN=At3g55350 PE=2 SV=1//4.96169e-07
Chr3	128028885	128029110	226	128028994	Distal Intergenic	127998490	128003405	4916	-	CSS0000244	CSS0000244.1	-25480	--	gnl|BL_ORD_ID|14735 sp|Q9M2U3|ALPL_ARATH Protein ALP1-like OS=Arabidopsis thaliana OX=3702 GN=At3g55350 PE=2 SV=1//4.96169e-07
Chr1	22901548	22901948	401	22901681	Distal Intergenic	22915554	22921025	5472	-	CSS0000246	CSS0000246.1	19077	--	-//-
Chr1	22907734	22907939	206	22907744	Distal Intergenic	22915554	22921025	5472	-	CSS0000246	CSS0000246.1	13086	--	-//-
Chr5	59626710	59626975	266	59626839	Promoter (2-3kb)	59624547	59629696	5150	-	CSS0043290	CSS0043290.1	2721	--	gnl|BL_ORD_ID|229641 sp|Q9S7G7|MB3R1_ARATH Transcription factor MYB3R-1 OS=Arabidopsis thaliana OX=3702 GN=MYB3R1 PE=2 SV=1//2.32948e-176
Chr5	20478876	20479169	294	20478948	Exon (CSS0032684.1/CSS0032684, exon 7 of 7)	20474043	20479117	5075	+	CSS0032684	CSS0032684.1	4833	--	gnl|BL_ORD_ID|229645 sp|Q94FL9|MB3R4_ARATH Transcription factor MYB3R-4 OS=Arabidopsis thaliana OX=3702 GN=MYB3R4 PE=1 SV=1//0
Chr11	43472937	43473396	460	43473094	Exon (CSS0032701.1/CSS0032701, exon 3 of 3)	43469317	43473410	4094	+	CSS0032701	CSS0032701.1	3620	--	gnl|BL_ORD_ID|229645 sp|Q94FL9|MB3R4_ARATH Transcription factor MYB3R-4 OS=Arabidopsis thaliana OX=3702 GN=MYB3R4 PE=1 SV=1//0
Chr1	22927391	22927620	230	22927587	Distal Intergenic	22915554	22921025	5472	-	CSS0000246	CSS0000246.1	-6366	--	-//-
Chr1	22929806	22930211	406	22929999	Distal Intergenic	22915554	22921025	5472	-	CSS0000246	CSS0000246.1	-8781	--	-//-
Chr7	13519299	13519646	348	13519382	Promoter (2-3kb)	13520474	13522462	1989	-	CSS0032706	CSS0032706.1	2816	--	gnl|BL_ORD_ID|229645 sp|Q94FL9|MB3R4_ARATH Transcription factor MYB3R-4 OS=Arabidopsis thaliana OX=3702 GN=MYB3R4 PE=1 SV=1//0
Chr15	72532726	72532930	205	72532913	Distal Intergenic	72607596	72616726	9131	+	CSS0000249	CSS0000249.1	-74666	--	-//-
Chr15	72534665	72534869	205	72534745	Distal Intergenic	72607596	72616726	9131	+	CSS0000249	CSS0000249.1	-72727	--	-//-
Chr7	13519733	13520039	307	13519839	Promoter (2-3kb)	13520474	13522462	1989	-	CSS0032706	CSS0032706.1	2423	--	gnl|BL_ORD_ID|229645 sp|Q94FL9|MB3R4_ARATH Transcription factor MYB3R-4 OS=Arabidopsis thaliana OX=3702 GN=MYB3R4 PE=1 SV=1//0
Chr6	13745113	13745462	350	13745275	Promoter (<=1kb)	13743707	13745917	2211	-	CSS0032710	CSS0032710.1	455	--	gnl|BL_ORD_ID|229645 sp|Q94FL9|MB3R4_ARATH Transcription factor MYB3R-4 OS=Arabidopsis thaliana OX=3702 GN=MYB3R4 PE=1 SV=1//0
Chr2	165701411	165701789	379	165701690	Distal Intergenic	165682413	165683971	1559	-	CSS0000252	CSS0000252.1	-17440	--	gnl|BL_ORD_ID|524273 sp|Q9ZUH1|Y2424_ARATH BTB/POZ domain-containing protein At2g24240 OS=Arabidopsis thaliana OX=3702 GN=At2g24240 PE=2 SV=1//0
Chr15	117534331	117534596	266	117534445	Distal Intergenic	117509013	117526957	17945	-	CSS0000253	CSS0000253.1	-7374	--	gnl|BL_ORD_ID|98617 sp|O04059|DHBK_SOLLC Putative 3,4-dihydroxy-2-butanone kinase OS=Solanum lycopersicum OX=4081 GN=DHBK PE=2 SV=1//4.85718e-14
Chr15	117541846	117542106	261	117541942	Distal Intergenic	117509013	117526957	17945	-	CSS0000253	CSS0000253.1	-14889	--	gnl|BL_ORD_ID|98617 sp|O04059|DHBK_SOLLC Putative 3,4-dihydroxy-2-butanone kinase OS=Solanum lycopersicum OX=4081 GN=DHBK PE=2 SV=1//4.85718e-14
Chr15	117546900	117547104	205	117546983	Distal Intergenic	117509013	117526957	17945	-	CSS0000253	CSS0000253.1	-19943	--	gnl|BL_ORD_ID|98617 sp|O04059|DHBK_SOLLC Putative 3,4-dihydroxy-2-butanone kinase OS=Solanum lycopersicum OX=4081 GN=DHBK PE=2 SV=1//4.85718e-14
Chr6	53542643	53542847	205	53542803	Distal Intergenic	53587764	53635493	47730	+	CSS0000254	CSS0000254.1	-44917	--	gnl|BL_ORD_ID|545008 sp|Q7LHG5|YI31B_YEAST Transposon Ty3-I Gag-Pol polyprotein OS=Saccharomyces cerevisiae (strain ATCC 204508 / S288c) OX=559292 GN=TY3B-I PE=3 SV=2//3.56367e-113
Chr9	91046659	91047072	414	91046814	Promoter (2-3kb)	91044228	91045225	998	+	CSS0047580	CSS0047580.1	2431	--	gnl|BL_ORD_ID|229646 sp|Q6R032|MB3R5_ARATH Transcription factor MYB3R-5 OS=Arabidopsis thaliana OX=3702 GN=MYB3R5 PE=2 SV=1//5.00192e-108
Chr8	144880733	144880937	205	144880795	Distal Intergenic	144764845	144780678	15834	-	CSS0000258	CSS0000258.1	-100055	--	gnl|BL_ORD_ID|527851 sp|C0LGP4|Y3475_ARATH Probable LRR receptor-like serine/threonine-protein kinase At3g47570 OS=Arabidopsis thaliana OX=3702 GN=At3g47570 PE=2 SV=1//1.57092e-16
Chr6	79523352	79523724	373	79523359	Exon (CSS0014965.1/CSS0014965, exon 11 of 11)	79526631	79527132	502	-	CSS0047292	CSS0047292.1	3408	--	gnl|BL_ORD_ID|259052 sp|Q9LDR8|MY102_ARATH Transcription factor MYB102 OS=Arabidopsis thaliana OX=3702 GN=MYB102 PE=2 SV=1//4.10707e-93
Chr15	11242951	11243241	291	11243042	Distal Intergenic	11187581	11190864	3284	-	CSS0000261	CSS0000261.1	-52087	--	gnl|BL_ORD_ID|310804 sp|P10978|POLX_TOBAC Retrovirus-related Pol polyprotein from transposon TNT 1-94 OS=Nicotiana tabacum OX=4097 PE=2 SV=1//3.88499e-17
Chr8	67628432	67628703	272	67628562	Distal Intergenic	67675108	67676120	1013	-	CSS0000265	CSS0000265.1	47417	--	-//-
Chr8	67656704	67657071	368	67656949	Distal Intergenic	67675108	67676120	1013	-	CSS0000265	CSS0000265.1	19049	--	-//-
Chr1	189057579	189057936	358	189057747;189057792	Promoter (<=1kb)	189057354	189081554	24201	+	CSS0011436	CSS0011436.1	225	--	gnl|BL_ORD_ID|259055 sp|Q9LE63|MY106_ARATH Transcription factor MYB106 OS=Arabidopsis thaliana OX=3702 GN=MYB106 PE=2 SV=1//4.4637e-98
Chr11	65714582	65714786	205	65714678	Distal Intergenic	65681938	65692972	11035	-	CSS0000268	CSS0000268.1	-21610	--	gnl|BL_ORD_ID|4046 sp|O81077|ABAH2_ARATH Abscisic acid 8&apos;-hydroxylase 2 OS=Arabidopsis thaliana OX=3702 GN=CYP707A2 PE=2 SV=1//0
Chr11	65750031	65750338	308	65750198	Distal Intergenic	65681938	65692972	11035	-	CSS0000268	CSS0000268.1	-57059	--	gnl|BL_ORD_ID|4046 sp|O81077|ABAH2_ARATH Abscisic acid 8&apos;-hydroxylase 2 OS=Arabidopsis thaliana OX=3702 GN=CYP707A2 PE=2 SV=1//0
Chr7	83129096	83129368	273	83129237	Promoter (2-3kb)	83124341	83126188	1848	-	CSS0030527	CSS0030527.1	-2908	--	gnl|BL_ORD_ID|259058 sp|Q9FNV9|MY113_ARATH Transcription factor MYB113 OS=Arabidopsis thaliana OX=3702 GN=MYB113 PE=1 SV=1//2.09691e-35
Chr4	56826025	56826229	205	56826121	Distal Intergenic	56783133	56786268	3136	-	CSS0000271	CSS0000271.1	-39757	--	gnl|BL_ORD_ID|508858 sp|Q9LMP1|WAK2_ARATH Wall-associated receptor kinase 2 OS=Arabidopsis thaliana OX=3702 GN=WAK2 PE=1 SV=1//0
Chr4	7391933	7392188	256	7392094	Distal Intergenic	7402406	7407482	5077	+	CSS0000273	CSS0000273.1	-10218	--	gnl|BL_ORD_ID|78666 sp|Q9LNU1|CRSP_ARATH CO(2)-response secreted protease OS=Arabidopsis thaliana OX=3702 GN=CRSP PE=2 SV=1//6.11231e-18
Chr4	190293648	190294028	381	190293836	Promoter (1-2kb)	190291621	190292485	865	-	CSS0030528	CSS0030528.1	-1163	--	gnl|BL_ORD_ID|259058 sp|Q9FNV9|MY113_ARATH Transcription factor MYB113 OS=Arabidopsis thaliana OX=3702 GN=MYB113 PE=1 SV=1//2.09691e-35
Chr15	101442089	101442751	663	101442411	Promoter (2-3kb)	101439229	101439681	453	-	CSS0014768	CSS0014768.1	-2408	--	gnl|BL_ORD_ID|259086 sp|P81392|MYB06_ANTMA Myb-related protein 306 OS=Antirrhinum majus OX=4151 GN=MYB306 PE=2 SV=1//4.28005e-108
Chr2	158347963	158348277	315	158348235	Distal Intergenic	158412605	158418588	5984	+	CSS0000276	CSS0000276.1	-64328	--	gnl|BL_ORD_ID|124047 sp|O23547|EXLB1_ARATH Expansin-like B1 OS=Arabidopsis thaliana OX=3702 GN=EXLB1 PE=2 SV=2//1.62854e-75
Chr2	158398237	158398452	216	158398329	Distal Intergenic	158412605	158418588	5984	+	CSS0000276	CSS0000276.1	-14153	--	gnl|BL_ORD_ID|124047 sp|O23547|EXLB1_ARATH Expansin-like B1 OS=Arabidopsis thaliana OX=3702 GN=EXLB1 PE=2 SV=2//1.62854e-75
Chr2	158398662	158399008	347	158398843	Distal Intergenic	158412605	158418588	5984	+	CSS0000276	CSS0000276.1	-13597	--	gnl|BL_ORD_ID|124047 sp|O23547|EXLB1_ARATH Expansin-like B1 OS=Arabidopsis thaliana OX=3702 GN=EXLB1 PE=2 SV=2//1.62854e-75
Chr4	23415760	23415989	230	23415967	Distal Intergenic	23440300	23441040	741	-	CSS0000279	CSS0000279.1	25051	--	-//-
Chr4	23419808	23420206	399	23419958	Distal Intergenic	23440300	23441040	741	-	CSS0000279	CSS0000279.1	20834	--	-//-
Chr8	43968496	43968700	205	43968563	Distal Intergenic	44029473	44043438	13966	+	CSS0000280	CSS0000280.1	-60773	--	gnl|BL_ORD_ID|286019 sp|Q9P7W0|OPA3_SCHPO OPA3-like protein OS=Schizosaccharomyces pombe (strain 972 / ATCC 24843) OX=284812 GN=SPBC1703.11 PE=3 SV=1//8.39057e-15
Chr8	43973022	43973226	205	43973074	Distal Intergenic	44029473	44043438	13966	+	CSS0000280	CSS0000280.1	-56247	--	gnl|BL_ORD_ID|286019 sp|Q9P7W0|OPA3_SCHPO OPA3-like protein OS=Schizosaccharomyces pombe (strain 972 / ATCC 24843) OX=284812 GN=SPBC1703.11 PE=3 SV=1//8.39057e-15
Chr8	43991955	43992159	205	43992029	Distal Intergenic	44029473	44043438	13966	+	CSS0000280	CSS0000280.1	-37314	--	gnl|BL_ORD_ID|286019 sp|Q9P7W0|OPA3_SCHPO OPA3-like protein OS=Schizosaccharomyces pombe (strain 972 / ATCC 24843) OX=284812 GN=SPBC1703.11 PE=3 SV=1//8.39057e-15
Chr8	44012188	44012630	443	44012452	Distal Intergenic	44029473	44043438	13966	+	CSS0000280	CSS0000280.1	-16843	--	gnl|BL_ORD_ID|286019 sp|Q9P7W0|OPA3_SCHPO OPA3-like protein OS=Schizosaccharomyces pombe (strain 972 / ATCC 24843) OX=284812 GN=SPBC1703.11 PE=3 SV=1//8.39057e-15
Chr4	162373313	162373582	270	162373426	Exon (CSS0014769.1/CSS0014769, exon 3 of 5)	162371768	162378609	6842	-	CSS0014769	CSS0014769.1	5027	--	gnl|BL_ORD_ID|259086 sp|P81392|MYB06_ANTMA Myb-related protein 306 OS=Antirrhinum majus OX=4151 GN=MYB306 PE=2 SV=1//4.28005e-108
Chr15	41948887	41949277	391	41948976	Distal Intergenic	41904880	41908633	3754	-	CSS0000281	CSS0000281.1	-40254	--	gnl|BL_ORD_ID|50335 sp|Q39994|CALX_HELTU Calnexin homolog OS=Helianthus tuberosus OX=4233 PE=2 SV=1//0
Chr15	41957068	41957678	611	41957088	Distal Intergenic	41904880	41908633	3754	-	CSS0000281	CSS0000281.1	-48435	--	gnl|BL_ORD_ID|50335 sp|Q39994|CALX_HELTU Calnexin homolog OS=Helianthus tuberosus OX=4233 PE=2 SV=1//0
Chr1	47173225	47173663	439	47173570	Distal Intergenic	47182170	47184555	2386	+	CSS0000283	CSS0000283.1	-8507	--	gnl|BL_ORD_ID|311574 sp|Q9ZUW3|PP172_ARATH Pentatricopeptide repeat-containing protein At2g27610 OS=Arabidopsis thaliana OX=3702 GN=PCMP-H60 PE=2 SV=1//1.51998e-17
Chr9	153067523	153067944	422	153067621	Distal Intergenic	152993150	152998918	5769	-	CSS0000285	CSS0000285.1	-68605	--	gnl|BL_ORD_ID|270349 sp|Q8GT75|NIP1_ARATH NEP1-interacting protein 1 OS=Arabidopsis thaliana OX=3702 GN=NIP1 PE=1 SV=2//1.56601e-15
Chr6	98812867	98813071	205	98812955	Promoter (<=1kb)	98812807	98813745	939	-	CSS0014778	CSS0014778.1	674	--	gnl|BL_ORD_ID|259086 sp|P81392|MYB06_ANTMA Myb-related protein 306 OS=Antirrhinum majus OX=4151 GN=MYB306 PE=2 SV=1//4.28005e-108
Chr12	64029592	64029822	231	64029715	Distal Intergenic	64048636	64054928	6293	-	CSS0000288	CSS0000288.1	25106	--	-//-
Chr7	53667605	53667847	243	53667722	Distal Intergenic	53672102	53675246	3145	+	CSS0000289	CSS0000289.1	-4255	--	gnl|BL_ORD_ID|311560 sp|Q9SKU6|PP166_ARATH Pentatricopeptide repeat-containing protein At2g20710, mitochondrial OS=Arabidopsis thaliana OX=3702 GN=At2g20710 PE=2 SV=1//1.59375e-136
Chr7	53712259	53712463	205	53712307	Distal Intergenic	53672102	53675246	3145	+	CSS0000289	CSS0000289.1	40157	--	gnl|BL_ORD_ID|311560 sp|Q9SKU6|PP166_ARATH Pentatricopeptide repeat-containing protein At2g20710, mitochondrial OS=Arabidopsis thaliana OX=3702 GN=At2g20710 PE=2 SV=1//1.59375e-136
Chr7	53725538	53725767	230	53725697	Distal Intergenic	53672102	53675246	3145	+	CSS0000289	CSS0000289.1	53436	--	gnl|BL_ORD_ID|311560 sp|Q9SKU6|PP166_ARATH Pentatricopeptide repeat-containing protein At2g20710, mitochondrial OS=Arabidopsis thaliana OX=3702 GN=At2g20710 PE=2 SV=1//1.59375e-136
Chr7	53728382	53728586	205	53728435	Distal Intergenic	53672102	53675246	3145	+	CSS0000289	CSS0000289.1	56280	--	gnl|BL_ORD_ID|311560 sp|Q9SKU6|PP166_ARATH Pentatricopeptide repeat-containing protein At2g20710, mitochondrial OS=Arabidopsis thaliana OX=3702 GN=At2g20710 PE=2 SV=1//1.59375e-136
Chr12	102878795	102879065	271	102878944	Intron (CSS0040369.1/CSS0040369, intron 1 of 9)	102864311	102883024	18714	-	CSS0040369	CSS0040369.1	3959	--	gnl|BL_ORD_ID|259087 sp|P81393|MYB08_ANTMA Myb-related protein 308 OS=Antirrhinum majus OX=4151 GN=MYB308 PE=2 SV=1//1.74084e-115
Chr4	169855389	169855593	205	169855399	Distal Intergenic	169865378	169866440	1063	-	CSS0000302	CSS0000302.1	10847	--	gnl|BL_ORD_ID|39444 sp|Q9FWS1|AUL1_ARATH Auxilin-like protein 1 OS=Arabidopsis thaliana OX=3702 GN=AUL1 PE=2 SV=2//7.87501e-17
Chr9	3714750	3715034	285	3714878	Promoter (1-2kb)	3714397	3716949	2553	-	CSS0040370	CSS0040370.1	1915	--	gnl|BL_ORD_ID|259087 sp|P81393|MYB08_ANTMA Myb-related protein 308 OS=Antirrhinum majus OX=4151 GN=MYB308 PE=2 SV=1//1.74084e-115
Chr13	112453591	112453795	205	112453713	Distal Intergenic	112348406	112403584	55179	-	CSS0000304	CSS0000304.1	-50007	--	gnl|BL_ORD_ID|125936 sp|Q7XJJ7|FAAH_ARATH Fatty acid amide hydrolase OS=Arabidopsis thaliana OX=3702 GN=FAAH PE=1 SV=1//0
Contig323	92865	93088	224	92977	Distal Intergenic	149369	150557	1189	+	CSS0000307	CSS0000307.1	-56281	--	gnl|BL_ORD_ID|518947 sp|C0LGG7|Y1534_ARATH Probable LRR receptor-like serine/threonine-protein kinase At1g53420 OS=Arabidopsis thaliana OX=3702 GN=At1g53420 PE=2 SV=2//6.08812e-51
Contig323	135550	135890	341	135738	Distal Intergenic	149369	150557	1189	+	CSS0000307	CSS0000307.1	-13479	--	gnl|BL_ORD_ID|518947 sp|C0LGG7|Y1534_ARATH Probable LRR receptor-like serine/threonine-protein kinase At1g53420 OS=Arabidopsis thaliana OX=3702 GN=At1g53420 PE=2 SV=2//6.08812e-51
Chr12	8282438	8282824	387	8282550	Promoter (1-2kb)	8279649	8284657	5009	-	CSS0032973	CSS0032973.1	1833	--	gnl|BL_ORD_ID|259087 sp|P81393|MYB08_ANTMA Myb-related protein 308 OS=Antirrhinum majus OX=4151 GN=MYB308 PE=2 SV=1//2.16751e-61
Chr4	185401797	185402001	205	185401915	Downstream (<1kb)	185402766	185406023	3258	-	CSS0005139	CSS0005139.1	4022	--	gnl|BL_ORD_ID|259087 sp|P81393|MYB08_ANTMA Myb-related protein 308 OS=Antirrhinum majus OX=4151 GN=MYB308 PE=2 SV=1//5.99915e-63
Chr8	24719252	24719511	260	24719354	Distal Intergenic	24706939	24709681	2743	+	CSS0000316	CSS0000316.1	12313	--	gnl|BL_ORD_ID|78371 sp|O65468|CRK8_ARATH Cysteine-rich receptor-like protein kinase 8 OS=Arabidopsis thaliana OX=3702 GN=CRK8 PE=3 SV=2//8.537e-121
Chr10	11702077	11702306	230	11702184	Promoter (<=1kb)	11702309	11706672	4364	+	CSS0013101	CSS0013101.1	-3	--	gnl|BL_ORD_ID|259092 sp|Q9SJX8|MYB14_ARATH Transcription factor MYB14 OS=Arabidopsis thaliana OX=3702 GN=MYB14 PE=2 SV=1//1.78307e-53
Chr14	56557894	56558341	448	56558269	Distal Intergenic	56537825	56542734	4910	-	CSS0000321	CSS0000321.1	-15160	--	gnl|BL_ORD_ID|162692 sp|O22493|GSH1_SOLLC Glutamate--cysteine ligase, chloroplastic OS=Solanum lycopersicum OX=4081 GN=GSH1 PE=2 SV=1//1.0762e-56
Chr14	56568107	56568311	205	56568177	Distal Intergenic	56537825	56542734	4910	-	CSS0000321	CSS0000321.1	-25373	--	gnl|BL_ORD_ID|162692 sp|O22493|GSH1_SOLLC Glutamate--cysteine ligase, chloroplastic OS=Solanum lycopersicum OX=4081 GN=GSH1 PE=2 SV=1//1.0762e-56
Chr8	160475004	160475253	250	160475142	Intron (CSS0004737.1/CSS0004737, intron 15 of 22)	160466426	160485374	18949	-	CSS0004737	CSS0004737.1	10121	--	gnl|BL_ORD_ID|259093 sp|P81394|MYB15_ANTMA Myb-related protein 315 OS=Antirrhinum majus OX=4151 GN=MYB315 PE=2 SV=1//3.90872e-82
Chr1	149043758	149044095	338	149043849	Distal Intergenic	149030294	149031856	1563	-	CSS0000324	CSS0000324.1	-11902	--	-//-
Chr7	182170030	182170504	475	182170149	Promoter (<=1kb)	182169682	182172612	2931	+	CSS0001847	CSS0001847.1	348	--	gnl|BL_ORD_ID|259093 sp|P81394|MYB15_ANTMA Myb-related protein 315 OS=Antirrhinum majus OX=4151 GN=MYB315 PE=2 SV=1//5.05444e-20
Contig324	20109	20385	277	20196	Distal Intergenic	44148	46835	2688	-	CSS0000327	CSS0000327.1	26450	--	gnl|BL_ORD_ID|392463 sp|Q39214|RPM1_ARATH Disease resistance protein RPM1 OS=Arabidopsis thaliana OX=3702 GN=RPM1 PE=1 SV=1//0
Contig1210	300933	301270	338	301129	Distal Intergenic	416601	419785	3185	-	CSS0000328	CSS0000328.1	118515	--	gnl|BL_ORD_ID|50303 sp|Q9LXT9|CALS3_ARATH Callose synthase 3 OS=Arabidopsis thaliana OX=3702 GN=CALS3 PE=3 SV=3//6.18785e-79
Contig1210	427297	427562	266	427381	Distal Intergenic	416601	419785	3185	-	CSS0000328	CSS0000328.1	-7512	--	gnl|BL_ORD_ID|50303 sp|Q9LXT9|CALS3_ARATH Callose synthase 3 OS=Arabidopsis thaliana OX=3702 GN=CALS3 PE=3 SV=3//6.18785e-79
Contig1210	430580	430860	281	430743	Distal Intergenic	416601	419785	3185	-	CSS0000328	CSS0000328.1	-10795	--	gnl|BL_ORD_ID|50303 sp|Q9LXT9|CALS3_ARATH Callose synthase 3 OS=Arabidopsis thaliana OX=3702 GN=CALS3 PE=3 SV=3//6.18785e-79
Chr1	139525053	139525257	205	139525149	Distal Intergenic	139530874	139531287	414	+	CSS0000331	CSS0000331.1	-5617	--	-//-
Chr1	139543752	139543956	205	139543911	Distal Intergenic	139530874	139531287	414	+	CSS0000331	CSS0000331.1	12878	--	-//-
Chr11	64725430	64725695	266	64725509	Distal Intergenic	64736461	64741034	4574	+	CSS0000332	CSS0000332.1	-10766	--	gnl|BL_ORD_ID|477581 sp|P48491|TPIS_ARATH Triosephosphate isomerase, cytosolic OS=Arabidopsis thaliana OX=3702 GN=CTIMC PE=1 SV=2//1.93238e-08
Chr11	64726509	64726816	308	64726637	Distal Intergenic	64736461	64741034	4574	+	CSS0000332	CSS0000332.1	-9645	--	gnl|BL_ORD_ID|477581 sp|P48491|TPIS_ARATH Triosephosphate isomerase, cytosolic OS=Arabidopsis thaliana OX=3702 GN=CTIMC PE=1 SV=2//1.93238e-08
Chr11	64730468	64730672	205	64730526	Distal Intergenic	64736461	64741034	4574	+	CSS0000332	CSS0000332.1	-5789	--	gnl|BL_ORD_ID|477581 sp|P48491|TPIS_ARATH Triosephosphate isomerase, cytosolic OS=Arabidopsis thaliana OX=3702 GN=CTIMC PE=1 SV=2//1.93238e-08
Chr1	139293708	139294390	683	139293861	Promoter (<=1kb)	139294448	139294864	417	+	CSS0036047	CSS0036047.1	-58	--	gnl|BL_ORD_ID|259099 sp|Q42575|MYB1_ARATH Transcription factor MYB1 OS=Arabidopsis thaliana OX=3702 GN=MYB1 PE=2 SV=1//4.60544e-81
Chr1	197664441	197664702	262	197664566	Distal Intergenic	197661083	197663007	1925	+	CSS0000333	CSS0000333.1	3358	--	gnl|BL_ORD_ID|31048 sp|Q9ZU70|ATB21_ARATH Homeobox-leucine zipper protein ATHB-21 OS=Arabidopsis thaliana OX=3702 GN=ATHB-21 PE=2 SV=1//1.26213e-61
Chr14	11933788	11933992	205	11933833	Intron (CSS0048845.1/CSS0048845, intron 7 of 10)	11910783	11961820	51038	-	CSS0048845	CSS0048845.1	27828	--	gnl|BL_ORD_ID|259099 sp|Q42575|MYB1_ARATH Transcription factor MYB1 OS=Arabidopsis thaliana OX=3702 GN=MYB1 PE=2 SV=1//8.59972e-99
Chr13	96422772	96423123	352	96422854	Promoter (<=1kb)	96420468	96423300	2833	-	CSS0046855	CSS0046855.1	177	--	gnl|BL_ORD_ID|259114 sp|Q10MB4|MYB2_ORYSJ Transcription factor MYB2 OS=Oryza sativa subsp. japonica OX=39947 GN=MYB2 PE=2 SV=1//1.26413e-51
Chr10	72637824	72638028	205	72637951	Distal Intergenic	72591382	72592116	735	+	CSS0000338	CSS0000338.1	46442	--	gnl|BL_ORD_ID|434950 sp|O64470|SHT_ARATH Spermidine hydroxycinnamoyl transferase OS=Arabidopsis thaliana OX=3702 GN=SHT PE=1 SV=1//1.25154e-16
Chr9	124002411	124002661	251	124002557	Distal Intergenic	124009167	124015412	6246	+	CSS0000340	CSS0000340.1	-6506	--	gnl|BL_ORD_ID|310724 sp|Q94HW2|POLR1_ARATH Retrovirus-related Pol polyprotein from transposon RE1 OS=Arabidopsis thaliana OX=3702 GN=RE1 PE=2 SV=1//2.40099e-12
Chr9	124038411	124038615	205	124038503	Distal Intergenic	124009167	124015412	6246	+	CSS0000340	CSS0000340.1	29244	--	gnl|BL_ORD_ID|310724 sp|Q94HW2|POLR1_ARATH Retrovirus-related Pol polyprotein from transposon RE1 OS=Arabidopsis thaliana OX=3702 GN=RE1 PE=2 SV=1//2.40099e-12
Chr10	6799612	6799945	334	6799814	Promoter (2-3kb)	6802562	6805445	2884	+	CSS0046869	CSS0046869.1	-2617	--	gnl|BL_ORD_ID|259114 sp|Q10MB4|MYB2_ORYSJ Transcription factor MYB2 OS=Oryza sativa subsp. japonica OX=39947 GN=MYB2 PE=2 SV=1//1.26413e-51
Chr2	59395487	59395691	205	59395589	Distal Intergenic	59445555	59449253	3699	+	CSS0000348	CSS0000348.1	-49864	--	gnl|BL_ORD_ID|250955 sp|Q9ZRF1|MTDH_FRAAN Probable mannitol dehydrogenase OS=Fragaria ananassa OX=3747 GN=CAD PE=2 SV=1//0
Chr2	59401193	59401413	221	59401210	Distal Intergenic	59445555	59449253	3699	+	CSS0000348	CSS0000348.1	-44142	--	gnl|BL_ORD_ID|250955 sp|Q9ZRF1|MTDH_FRAAN Probable mannitol dehydrogenase OS=Fragaria ananassa OX=3747 GN=CAD PE=2 SV=1//0
Contig1100	21450	21715	266	21591	Intron (CSS0039613.1/CSS0039613, intron 3 of 17)	12489	61499	49011	+	CSS0039613	CSS0039613.1	8961	--	gnl|BL_ORD_ID|259116 sp|P81395|MYB30_ANTMA Myb-related protein 330 OS=Antirrhinum majus OX=4151 GN=MYB330 PE=2 SV=1//5.16322e-80
Chr1	186359268	186359472	205	186359381	Intron (CSS0048650.1/CSS0048650, intron 4 of 5)	186355959	186362830	6872	-	CSS0048650	CSS0048650.1	3358	--	gnl|BL_ORD_ID|259125 sp|Q8GWP0|MYB39_ARATH Transcription factor MYB39 OS=Arabidopsis thaliana OX=3702 GN=MYB39 PE=2 SV=1//2.79328e-67
Contig623	40659	40924	266	40785	Intron (CSS0022942.1/CSS0022942, intron 5 of 8)	29869	52961	23093	-	CSS0022942	CSS0022942.1	12037	--	gnl|BL_ORD_ID|259129 sp|Q9M0J5|MYB41_ARATH Transcription factor MYB41 OS=Arabidopsis thaliana OX=3702 GN=MYB41 PE=1 SV=1//2.94479e-81
Chr6	174324456	174324788	333	174324749	Downstream (2-3kb)	174327315	174333019	5705	-	CSS0046111	CSS0046111.1	8231	--	gnl|BL_ORD_ID|259132 sp|Q9LX82|MYB48_ARATH Transcription factor MYB48 OS=Arabidopsis thaliana OX=3702 GN=MYB48 PE=2 SV=1//1.25296e-09
Chr6	166118454	166118741	288	166118538	Promoter (2-3kb)	166118858	166120832	1975	-	CSS0027727	CSS0027727.1	2091	--	gnl|BL_ORD_ID|259132 sp|Q9LX82|MYB48_ARATH Transcription factor MYB48 OS=Arabidopsis thaliana OX=3702 GN=MYB48 PE=2 SV=1//4.3016e-46
Chr2	212852422	212852706	285	212852518	Intron (CSS0027728.1/CSS0027728, intron 11 of 24)	212820517	212880976	60460	+	CSS0027728	CSS0027728.1	31905	--	gnl|BL_ORD_ID|259132 sp|Q9LX82|MYB48_ARATH Transcription factor MYB48 OS=Arabidopsis thaliana OX=3702 GN=MYB48 PE=2 SV=1//4.3016e-46
Chr8	36649727	36649992	266	36649805	Promoter (2-3kb)	36652203	36653996	1794	+	CSS0041402	CSS0041402.1	-2211	--	gnl|BL_ORD_ID|259133 sp|Q9SZP1|MYB4_ARATH Transcription repressor MYB4 OS=Arabidopsis thaliana OX=3702 GN=MYB4 PE=1 SV=1//1.52381e-68
Chr12	46650161	46650550	390	46650227	Distal Intergenic	46677910	46679112	1203	+	CSS0000361	CSS0000361.1	-27360	--	-//-
Chr13	110242299	110242564	266	110242476	Distal Intergenic	110273889	110274151	263	-	CSS0000365	CSS0000365.1	31587	--	-//-
Chr5	140465304	140465508	205	140465390	Distal Intergenic	140458017	140463060	5044	+	CSS0000368	CSS0000368.1	7287	--	gnl|BL_ORD_ID|13223 sp|Q7XT99|AKR2_ORYSJ Probable aldo-keto reductase 2 OS=Oryza sativa subsp. japonica OX=39947 GN=Os04g0338000 PE=2 SV=2//0
Chr4	47467669	47467974	306	47467883	Distal Intergenic	47533259	47533864	606	-	CSS0000370	CSS0000370.1	65890	--	gnl|BL_ORD_ID|245404 sp|Q9JIB0|MOG1_MOUSE Ran guanine nucleotide release factor OS=Mus musculus OX=10090 GN=Rangrf PE=1 SV=1//3.06693e-16
Chr4	47468633	47469017	385	47468740	Distal Intergenic	47533259	47533864	606	-	CSS0000370	CSS0000370.1	64847	--	gnl|BL_ORD_ID|245404 sp|Q9JIB0|MOG1_MOUSE Ran guanine nucleotide release factor OS=Mus musculus OX=10090 GN=Rangrf PE=1 SV=1//3.06693e-16
Chr2	24742663	24743034	372	24742883	Distal Intergenic	24936211	24937045	835	-	CSS0000371	CSS0000371.1	194011	--	gnl|BL_ORD_ID|554100 sp|Q8GZ43|YZR3_ARATH RanBP2-type zinc finger protein At1g67325 OS=Arabidopsis thaliana OX=3702 GN=At1g67325 PE=1 SV=1//1.40175e-13
Chr2	24926117	24926346	230	24926296	Distal Intergenic	24936211	24937045	835	-	CSS0000371	CSS0000371.1	10699	--	gnl|BL_ORD_ID|554100 sp|Q8GZ43|YZR3_ARATH RanBP2-type zinc finger protein At1g67325 OS=Arabidopsis thaliana OX=3702 GN=At1g67325 PE=1 SV=1//1.40175e-13
Chr13	13661201	13661405	205	13661300	Distal Intergenic	13680735	13681288	554	+	CSS0000372	CSS0000372.1	-19330	--	-//-
Contig72	13279	13484	206	13411	Promoter (<=1kb)	10790	12547	1758	-	CSS0043578	CSS0043578.1	-732	--	gnl|BL_ORD_ID|259136 sp|Q6R0C4|MYB52_ARATH Transcription factor MYB52 OS=Arabidopsis thaliana OX=3702 GN=MYB52 PE=2 SV=1//2.34537e-63
Chr12	1577703	1577907	205	1577799	Exon (CSS0024494.1/CSS0024494, exon 4 of 6)	1573156	1598132	24977	+	CSS0024494	CSS0024494.1	4547	--	gnl|BL_ORD_ID|259146 sp|Q9C9G7|MYB62_ARATH Transcription factor MYB62 OS=Arabidopsis thaliana OX=3702 GN=MYB62 PE=2 SV=1//4.96939e-64
Chr15	62299176	62299380	205	62299262	Distal Intergenic	62261766	62265973	4208	-	CSS0000374	CSS0000374.1	-33203	--	gnl|BL_ORD_ID|138201 sp|Q8VY13|FRO8_ARATH Ferric reduction oxidase 8, mitochondrial OS=Arabidopsis thaliana OX=3702 GN=FRO8 PE=1 SV=1//0
Chr15	62303626	62303896	271	62303837	Distal Intergenic	62261766	62265973	4208	-	CSS0000374	CSS0000374.1	-37653	--	gnl|BL_ORD_ID|138201 sp|Q8VY13|FRO8_ARATH Ferric reduction oxidase 8, mitochondrial OS=Arabidopsis thaliana OX=3702 GN=FRO8 PE=1 SV=1//0
Chr1	204650571	204650775	205	204650668	Distal Intergenic	204654602	204661279	6678	-	CSS0000375	CSS0000375.1	10504	--	gnl|BL_ORD_ID|532555 sp|Q93XX5|Y5713_ARATH PI-PLC X domain-containing protein At5g67130 OS=Arabidopsis thaliana OX=3702 GN=At5g67130 PE=1 SV=1//4.83404e-143
Chr11	1383981	1384506	526	1384113	Promoter (<=1kb)	1383962	1385848	1887	+	CSS0024497	CSS0024497.1	19	--	gnl|BL_ORD_ID|259146 sp|Q9C9G7|MYB62_ARATH Transcription factor MYB62 OS=Arabidopsis thaliana OX=3702 GN=MYB62 PE=2 SV=1//4.96939e-64
Chr13	64256427	64256834	408	64256728	Distal Intergenic	64267013	64275627	8615	-	CSS0000376	CSS0000376.1	18793	--	gnl|BL_ORD_ID|240588 sp|Q94KB9|MLO3_ARATH MLO-like protein 3 OS=Arabidopsis thaliana OX=3702 GN=MLO3 PE=2 SV=1//3.18021e-158
Chr13	64283257	64283461	205	64283352	Distal Intergenic	64267013	64275627	8615	-	CSS0000376	CSS0000376.1	-7630	--	gnl|BL_ORD_ID|240588 sp|Q94KB9|MLO3_ARATH MLO-like protein 3 OS=Arabidopsis thaliana OX=3702 GN=MLO3 PE=2 SV=1//3.18021e-158
Chr7	105225938	105226142	205	105226004	Distal Intergenic	105244439	105245276	838	-	CSS0000377	CSS0000377.1	19134	--	gnl|BL_ORD_ID|236831 sp|O49809|MFPA_BRANA Glyoxysomal fatty acid beta-oxidation multifunctional protein MFP-a OS=Brassica napus OX=3708 PE=2 SV=2//7.27277e-41
Chr4	118951604	118951889	286	118951755	Distal Intergenic	118958104	118959142	1039	-	CSS0000378	CSS0000378.1	7253	--	-//-
Chr5	117868398	117868602	205	117868583	Distal Intergenic	117965397	118004574	39178	+	CSS0000380	CSS0000380.1	-96795	--	gnl|BL_ORD_ID|267445 sp|Q9D1J1|NECP2_MOUSE Adaptin ear-binding coat-associated protein 2 OS=Mus musculus OX=10090 GN=Necap2 PE=1 SV=1//2.14581e-29
Chr5	117930498	117930727	230	117930568	Distal Intergenic	117965397	118004574	39178	+	CSS0000380	CSS0000380.1	-34670	--	gnl|BL_ORD_ID|267445 sp|Q9D1J1|NECP2_MOUSE Adaptin ear-binding coat-associated protein 2 OS=Mus musculus OX=10090 GN=Necap2 PE=1 SV=1//2.14581e-29
Chr5	118020562	118020874	313	118020677	Distal Intergenic	117965397	118004574	39178	+	CSS0000380	CSS0000380.1	55165	--	gnl|BL_ORD_ID|267445 sp|Q9D1J1|NECP2_MOUSE Adaptin ear-binding coat-associated protein 2 OS=Mus musculus OX=10090 GN=Necap2 PE=1 SV=1//2.14581e-29
Chr5	118033218	118033471	254	118033318	Distal Intergenic	117965397	118004574	39178	+	CSS0000380	CSS0000380.1	67821	--	gnl|BL_ORD_ID|267445 sp|Q9D1J1|NECP2_MOUSE Adaptin ear-binding coat-associated protein 2 OS=Mus musculus OX=10090 GN=Necap2 PE=1 SV=1//2.14581e-29
Chr5	118041396	118041793	398	118041623	Distal Intergenic	117965397	118004574	39178	+	CSS0000380	CSS0000380.1	75999	--	gnl|BL_ORD_ID|267445 sp|Q9D1J1|NECP2_MOUSE Adaptin ear-binding coat-associated protein 2 OS=Mus musculus OX=10090 GN=Necap2 PE=1 SV=1//2.14581e-29
Chr11	1386128	1386357	230	1386277	Promoter (2-3kb)	1383962	1385848	1887	+	CSS0024497	CSS0024497.1	2166	--	gnl|BL_ORD_ID|259146 sp|Q9C9G7|MYB62_ARATH Transcription factor MYB62 OS=Arabidopsis thaliana OX=3702 GN=MYB62 PE=2 SV=1//4.96939e-64
Chr15	31388926	31389191	266	31389058	Distal Intergenic	31385497	31386976	1480	+	CSS0000383	CSS0000383.1	3429	--	gnl|BL_ORD_ID|120364 sp|Q1G3V9|EPFL8_ARATH EPIDERMAL PATTERNING FACTOR-like protein 8 OS=Arabidopsis thaliana OX=3702 GN=EPFL8 PE=1 SV=1//7.11321e-10
Contig1289	22092	22399	308	22242	Promoter (1-2kb)	20643	23756	3114	-	CSS0024500	CSS0024500.1	1357	--	gnl|BL_ORD_ID|259146 sp|Q9C9G7|MYB62_ARATH Transcription factor MYB62 OS=Arabidopsis thaliana OX=3702 GN=MYB62 PE=2 SV=1//4.96939e-64
Chr3	2075363	2075650	288	2075533	Promoter (2-3kb)	2076800	2078065	1266	-	CSS0012576	CSS0012576.1	2415	--	gnl|BL_ORD_ID|259147 sp|Q6R0A6|MYB63_ARATH Transcription factor MYB63 OS=Arabidopsis thaliana OX=3702 GN=MYB63 PE=2 SV=1//2.67112e-68
Chr6	6558665	6558894	230	6558689	Promoter (<=1kb)	6555599	6559278	3680	-	CSS0032053	CSS0032053.1	384	--	gnl|BL_ORD_ID|259152 sp|O23160|MYB73_ARATH Transcription factor MYB73 OS=Arabidopsis thaliana OX=3702 GN=MYB73 PE=1 SV=1//2.89082e-64
Chr1	16565318	16565658	341	16565512	Distal Intergenic	16578744	16580087	1344	-	CSS0000389	CSS0000389.1	14429	--	gnl|BL_ORD_ID|494541 sp|F8WKW8|UGT9_GARJA Beta-D-glucosyl crocetin beta-1,6-glucosyltransferase OS=Gardenia jasminoides OX=114476 GN=UGT94E5 PE=1 SV=1//2.49786e-157
Chr1	16568651	16568855	205	16568699	Distal Intergenic	16578744	16580087	1344	-	CSS0000389	CSS0000389.1	11232	--	gnl|BL_ORD_ID|494541 sp|F8WKW8|UGT9_GARJA Beta-D-glucosyl crocetin beta-1,6-glucosyltransferase OS=Gardenia jasminoides OX=114476 GN=UGT94E5 PE=1 SV=1//2.49786e-157
Chr1	16604888	16605092	205	16604942	Distal Intergenic	16578744	16580087	1344	-	CSS0000389	CSS0000389.1	-24801	--	gnl|BL_ORD_ID|494541 sp|F8WKW8|UGT9_GARJA Beta-D-glucosyl crocetin beta-1,6-glucosyltransferase OS=Gardenia jasminoides OX=114476 GN=UGT94E5 PE=1 SV=1//2.49786e-157
Chr1	26282036	26282278	243	26282145	Distal Intergenic	26288149	26288905	757	+	CSS0000390	CSS0000390.1	-5871	--	gnl|BL_ORD_ID|554554 sp|Q9SLD4|ZAT11_ARATH Zinc finger protein ZAT11 OS=Arabidopsis thaliana OX=3702 GN=ZAT11 PE=2 SV=1//1.02656e-26
Chr8	27988016	27988220	205	27988114	Promoter (2-3kb)	27984418	27985157	740	-	CSS0005753	CSS0005753.1	-2859	--	gnl|BL_ORD_ID|259152 sp|O23160|MYB73_ARATH Transcription factor MYB73 OS=Arabidopsis thaliana OX=3702 GN=MYB73 PE=1 SV=1//4.01099e-77
Chr1	161395688	161395989	302	161395797	Distal Intergenic	161413785	161414334	550	+	CSS0000391	CSS0000391.1	-17796	--	-//-
Chr6	8973008	8973212	205	8973094	Distal Intergenic	8984203	8985611	1409	-	CSS0000396	CSS0000396.1	12399	--	-//-
Chr6	8977008	8977255	248	8977061	Distal Intergenic	8984203	8985611	1409	-	CSS0000396	CSS0000396.1	8356	--	-//-
Chr6	60384944	60385148	205	60385001	Distal Intergenic	60401502	60408058	6557	+	CSS0000400	CSS0000400.1	-16354	--	gnl|BL_ORD_ID|64584 sp|Q28IQ9|CIRBP_XENTR Cold-inducible RNA-binding protein OS=Xenopus tropicalis OX=8364 GN=cirbp PE=2 SV=1//6.73726e-14
Chr10	82147562	82147962	401	82147697	Distal Intergenic	82230081	82232037	1957	+	CSS0000402	CSS0000402.1	-82119	--	gnl|BL_ORD_ID|117268 sp|Q93YN4|ELM1_ARATH Mitochondrial fission protein ELM1 OS=Arabidopsis thaliana OX=3702 GN=ELM1 PE=1 SV=1//3.504e-50
Chr10	82178465	82178723	259	82178597	Distal Intergenic	82230081	82232037	1957	+	CSS0000402	CSS0000402.1	-51358	--	gnl|BL_ORD_ID|117268 sp|Q93YN4|ELM1_ARATH Mitochondrial fission protein ELM1 OS=Arabidopsis thaliana OX=3702 GN=ELM1 PE=1 SV=1//3.504e-50
Chr14	130738950	130739196	247	130738996	Distal Intergenic	130703323	130704048	726	+	CSS0000403	CSS0000403.1	35627	--	gnl|BL_ORD_ID|427659 sp|Q54XK2|SC61A_DICDI Protein transport protein Sec61 subunit alpha OS=Dictyostelium discoideum OX=44689 GN=sec61a PE=3 SV=1//2.61259e-117
Chr14	130803955	130804159	205	130804033	Distal Intergenic	130703323	130704048	726	+	CSS0000403	CSS0000403.1	100632	--	gnl|BL_ORD_ID|427659 sp|Q54XK2|SC61A_DICDI Protein transport protein Sec61 subunit alpha OS=Dictyostelium discoideum OX=44689 GN=sec61a PE=3 SV=1//2.61259e-117
Chr14	130907084	130907349	266	130907192	Distal Intergenic	130703323	130704048	726	+	CSS0000403	CSS0000403.1	203761	--	gnl|BL_ORD_ID|427659 sp|Q54XK2|SC61A_DICDI Protein transport protein Sec61 subunit alpha OS=Dictyostelium discoideum OX=44689 GN=sec61a PE=3 SV=1//2.61259e-117
Chr14	130909684	130910054	371	130909807	Distal Intergenic	130703323	130704048	726	+	CSS0000403	CSS0000403.1	206361	--	gnl|BL_ORD_ID|427659 sp|Q54XK2|SC61A_DICDI Protein transport protein Sec61 subunit alpha OS=Dictyostelium discoideum OX=44689 GN=sec61a PE=3 SV=1//2.61259e-117
Chr14	130927569	130927906	338	130927711	Distal Intergenic	130703323	130704048	726	+	CSS0000403	CSS0000403.1	224246	--	gnl|BL_ORD_ID|427659 sp|Q54XK2|SC61A_DICDI Protein transport protein Sec61 subunit alpha OS=Dictyostelium discoideum OX=44689 GN=sec61a PE=3 SV=1//2.61259e-117
Chr14	130954819	130955023	205	130954929	Distal Intergenic	130703323	130704048	726	+	CSS0000403	CSS0000403.1	251496	--	gnl|BL_ORD_ID|427659 sp|Q54XK2|SC61A_DICDI Protein transport protein Sec61 subunit alpha OS=Dictyostelium discoideum OX=44689 GN=sec61a PE=3 SV=1//2.61259e-117
Chr14	130990613	130990858	246	130990711	Distal Intergenic	130703323	130704048	726	+	CSS0000403	CSS0000403.1	287290	--	gnl|BL_ORD_ID|427659 sp|Q54XK2|SC61A_DICDI Protein transport protein Sec61 subunit alpha OS=Dictyostelium discoideum OX=44689 GN=sec61a PE=3 SV=1//2.61259e-117
Chr14	131025514	131025718	205	131025686	Distal Intergenic	130703323	130704048	726	+	CSS0000403	CSS0000403.1	322191	--	gnl|BL_ORD_ID|427659 sp|Q54XK2|SC61A_DICDI Protein transport protein Sec61 subunit alpha OS=Dictyostelium discoideum OX=44689 GN=sec61a PE=3 SV=1//2.61259e-117
Chr14	131064547	131064751	205	131064668	Distal Intergenic	130703323	130704048	726	+	CSS0000403	CSS0000403.1	361224	--	gnl|BL_ORD_ID|427659 sp|Q54XK2|SC61A_DICDI Protein transport protein Sec61 subunit alpha OS=Dictyostelium discoideum OX=44689 GN=sec61a PE=3 SV=1//2.61259e-117
Chr14	131120877	131121081	205	131120986	Distal Intergenic	130703323	130704048	726	+	CSS0000403	CSS0000403.1	417554	--	gnl|BL_ORD_ID|427659 sp|Q54XK2|SC61A_DICDI Protein transport protein Sec61 subunit alpha OS=Dictyostelium discoideum OX=44689 GN=sec61a PE=3 SV=1//2.61259e-117
Chr14	131132158	131132474	317	131132366	Distal Intergenic	130703323	130704048	726	+	CSS0000403	CSS0000403.1	428835	--	gnl|BL_ORD_ID|427659 sp|Q54XK2|SC61A_DICDI Protein transport protein Sec61 subunit alpha OS=Dictyostelium discoideum OX=44689 GN=sec61a PE=3 SV=1//2.61259e-117
Chr2	93688591	93688916	326	93688806	Distal Intergenic	93704792	93714409	9618	+	CSS0000406	CSS0000406.1	-15876	--	gnl|BL_ORD_ID|55557 sp|Q9M643|CCI1_ARATH Cycloeucalenol cycloisomerase OS=Arabidopsis thaliana OX=3702 GN=CPI1 PE=2 SV=1//2.88461e-168
Chr6	72472590	72472794	205	72472665	Distal Intergenic	72575308	72575784	477	-	CSS0000407	CSS0000407.1	102990	--	gnl|BL_ORD_ID|50744 sp|P29193|CAPP1_SACHY Phosphoenolpyruvate carboxylase, housekeeping isozyme OS=Saccharum hybrid OX=15819 PE=3 SV=1//1.25556e-59
Chr6	72556563	72556901	339	72556644	Distal Intergenic	72575308	72575784	477	-	CSS0000407	CSS0000407.1	18883	--	gnl|BL_ORD_ID|50744 sp|P29193|CAPP1_SACHY Phosphoenolpyruvate carboxylase, housekeeping isozyme OS=Saccharum hybrid OX=15819 PE=3 SV=1//1.25556e-59
Contig225	676003	676207	205	676056	Exon (CSS0029511.1/CSS0029511, exon 7 of 11)	668778	683102	14325	+	CSS0029511	CSS0029511.1	7225	--	gnl|BL_ORD_ID|259160 sp|Q7XQN1|MYB80_ORYSJ Transcription factor MYB80 OS=Oryza sativa subsp. japonica OX=39947 GN=MYB80 PE=2 SV=2//4.06055e-122
Chr7	28133475	28133704	230	28133585	Promoter (1-2kb)	28135500	28139383	3884	+	CSS0029513	CSS0029513.1	-1796	--	gnl|BL_ORD_ID|259160 sp|Q7XQN1|MYB80_ORYSJ Transcription factor MYB80 OS=Oryza sativa subsp. japonica OX=39947 GN=MYB80 PE=2 SV=2//4.06055e-122
Chr3	172107317	172107546	230	172107429	Distal Intergenic	172091592	172092110	519	+	CSS0000408	CSS0000408.1	15725	--	gnl|BL_ORD_ID|348538 sp|Q9SUS5|RHA1B_ARATH E3 ubiquitin-protein ligase RHA1B OS=Arabidopsis thaliana OX=3702 GN=RHA1B PE=2 SV=1//5.60954e-24
Chr3	172114199	172114549	351	172114343	Distal Intergenic	172091592	172092110	519	+	CSS0000408	CSS0000408.1	22607	--	gnl|BL_ORD_ID|348538 sp|Q9SUS5|RHA1B_ARATH E3 ubiquitin-protein ligase RHA1B OS=Arabidopsis thaliana OX=3702 GN=RHA1B PE=2 SV=1//5.60954e-24
Chr3	172123365	172123753	389	172123443	Distal Intergenic	172091592	172092110	519	+	CSS0000408	CSS0000408.1	31773	--	gnl|BL_ORD_ID|348538 sp|Q9SUS5|RHA1B_ARATH E3 ubiquitin-protein ligase RHA1B OS=Arabidopsis thaliana OX=3702 GN=RHA1B PE=2 SV=1//5.60954e-24
Chr13	101683677	101683987	311	101683780	Distal Intergenic	101778364	101797641	19278	+	CSS0000409	CSS0000409.1	-94377	--	gnl|BL_ORD_ID|211701 sp|Q9M1R1|LCYD1_ARATH L-cysteine desulfhydrase OS=Arabidopsis thaliana OX=3702 GN=LCD PE=2 SV=1//0
Chr13	101715386	101715615	230	101715471	Distal Intergenic	101778364	101797641	19278	+	CSS0000409	CSS0000409.1	-62749	--	gnl|BL_ORD_ID|211701 sp|Q9M1R1|LCYD1_ARATH L-cysteine desulfhydrase OS=Arabidopsis thaliana OX=3702 GN=LCD PE=2 SV=1//0
Chr7	17640381	17640585	205	17640469	Distal Intergenic	17659508	17682339	22832	-	CSS0000412	CSS0000412.1	41754	--	-//-
Chr7	17651385	17651614	230	17651495	Distal Intergenic	17659508	17682339	22832	-	CSS0000412	CSS0000412.1	30725	--	-//-
Contig61	765871	766075	205	765931	Promoter (<=1kb)	766002	766271	270	+	CSS0013130	CSS0013130.1	0	--	gnl|BL_ORD_ID|259165 sp|F4IRB4|MYB88_ARATH Transcription factor MYB88 OS=Arabidopsis thaliana OX=3702 GN=MYB88 PE=1 SV=1//3.13813e-172
Chr7	17710576	17711001	426	17710654	Distal Intergenic	17659508	17682339	22832	-	CSS0000412	CSS0000412.1	-28237	--	-//-
Contig313	8374	8608	235	8578	Exon (CSS0028065.2/CSS0028065, exon 11 of 13)	6081	17897	11817	-	CSS0028065	CSS0028065.2	9289	--	gnl|BL_ORD_ID|259173 sp|Q9S7L2|MYB98_ARATH Transcription factor MYB98 OS=Arabidopsis thaliana OX=3702 GN=MYB98 PE=2 SV=1//1.09316e-81
Chr9	161076463	161076819	357	161076638	Exon (CSS0017412.1/CSS0017412, exon 6 of 8)	161070879	161077171	6293	+	CSS0017412	CSS0017412.1	5584	--	gnl|BL_ORD_ID|259173 sp|Q9S7L2|MYB98_ARATH Transcription factor MYB98 OS=Arabidopsis thaliana OX=3702 GN=MYB98 PE=2 SV=1//1.52544e-71
Chr3	139416754	139416986	233	139416849	Promoter (<=1kb)	139402478	139417165	14688	-	CSS0007844	CSS0007844.1	179	--	gnl|BL_ORD_ID|259173 sp|Q9S7L2|MYB98_ARATH Transcription factor MYB98 OS=Arabidopsis thaliana OX=3702 GN=MYB98 PE=2 SV=1//8.24218e-60
Chr1	119140675	119141006	332	119140803	Promoter (1-2kb)	119112647	119139248	26602	-	CSS0041140	CSS0041140.1	-1427	--	gnl|BL_ORD_ID|259187 sp|O22210|MYBC1_ARATH Transcription factor MYBC1 OS=Arabidopsis thaliana OX=3702 GN=MYBC1 PE=1 SV=1//1.90701e-43
Chr3	53494686	53494890	205	53494691	Promoter (1-2kb)	53478156	53493602	15447	-	CSS0001107	CSS0001107.1	-1084	--	gnl|BL_ORD_ID|259218 sp|Q7XC57|MYBS3_ORYSJ Transcription factor MYBS3 OS=Oryza sativa subsp. japonica OX=39947 GN=MYBS3 PE=2 SV=1//2.62908e-41
Chr1	119663708	119663923	216	119663805	Distal Intergenic	119674780	119675379	600	+	CSS0000419	CSS0000419.1	-10857	--	-//-
Contig422	274423	274721	299	274610	Distal Intergenic	301172	302642	1471	+	CSS0000420	CSS0000420.1	-26451	--	gnl|BL_ORD_ID|311985 sp|Q9FND8|PP409_ARATH Pentatricopeptide repeat-containing protein At5g40400 OS=Arabidopsis thaliana OX=3702 GN=At5g40400 PE=2 SV=1//3.60887e-09
Chr4	60514504	60514708	205	60514608	Distal Intergenic	60509082	60511600	2519	+	CSS0000425	CSS0000425.1	5422	--	gnl|BL_ORD_ID|5850 sp|Q0WPW4|ACCO5_ARATH 1-aminocyclopropane-1-carboxylate oxidase 5 OS=Arabidopsis thaliana OX=3702 GN=At1g77330 PE=2 SV=1//3.89488e-161
Chr2	33196175	33196379	205	33196364	Distal Intergenic	33181103	33191626	10524	-	CSS0000427	CSS0000427.1	-4549	--	gnl|BL_ORD_ID|54404 sp|O23193|CBSX1_ARATH CBS domain-containing protein CBSX1, chloroplastic OS=Arabidopsis thaliana OX=3702 GN=CBSX1 PE=1 SV=2//1.37151e-91
Chr2	33200045	33200310	266	33200232	Distal Intergenic	33181103	33191626	10524	-	CSS0000427	CSS0000427.1	-8419	--	gnl|BL_ORD_ID|54404 sp|O23193|CBSX1_ARATH CBS domain-containing protein CBSX1, chloroplastic OS=Arabidopsis thaliana OX=3702 GN=CBSX1 PE=1 SV=2//1.37151e-91
Chr2	33213371	33213656	286	33213465;33213565	Distal Intergenic	33181103	33191626	10524	-	CSS0000427	CSS0000427.1	-21745	--	gnl|BL_ORD_ID|54404 sp|O23193|CBSX1_ARATH CBS domain-containing protein CBSX1, chloroplastic OS=Arabidopsis thaliana OX=3702 GN=CBSX1 PE=1 SV=2//1.37151e-91
Chr2	33310044	33310248	205	33310145	Distal Intergenic	33181103	33191626	10524	-	CSS0000427	CSS0000427.1	-118418	--	gnl|BL_ORD_ID|54404 sp|O23193|CBSX1_ARATH CBS domain-containing protein CBSX1, chloroplastic OS=Arabidopsis thaliana OX=3702 GN=CBSX1 PE=1 SV=2//1.37151e-91
Chr6	65405070	65405308	239	65405183	Distal Intergenic	65399197	65400092	896	-	CSS0000428	CSS0000428.1	-4978	--	-//-
Chr9	155108206	155108435	230	155108310	Promoter (1-2kb)	155106211	155106435	225	+	CSS0007894	CSS0007894.1	1995	--	gnl|BL_ORD_ID|303248 sp|Q0WVU3|PHL5_ARATH Myb family transcription factor PHL5 OS=Arabidopsis thaliana OX=3702 GN=PHL5 PE=2 SV=1//7.72883e-26
Chr13	84684112	84684545	434	84684303	Distal Intergenic	84709899	84711452	1554	-	CSS0000430	CSS0000430.1	26907	--	gnl|BL_ORD_ID|48844 sp|P98188|C94A2_VICSA Cytochrome P450 94A2 OS=Vicia sativa OX=3908 GN=CYP94A2 PE=2 SV=1//0
Contig61	915702	915906	205	915754	Promoter (<=1kb)	909187	915448	6262	-	CSS0006206	CSS0006206.1	-254	--	gnl|BL_ORD_ID|303276 sp|C0SVS4|PHLB_ARATH Myb family transcription factor PHL11 OS=Arabidopsis thaliana OX=3702 GN=PHL11 PE=1 SV=1//1.43741e-61
Chr10	149915617	149915950	334	149915835	Distal Intergenic	149899170	149899590	421	-	CSS0000435	CSS0000435.1	-16027	--	-//-
Chr10	149967216	149967733	518	149967256	Distal Intergenic	149899170	149899590	421	-	CSS0000435	CSS0000435.1	-67626	--	-//-
Chr8	87429692	87430026	335	87429741	Distal Intergenic	87801393	87802816	1424	+	CSS0000438	CSS0000438.1	-371367	--	-//-
Chr8	87443361	87443829	469	87443708	Distal Intergenic	87801393	87802816	1424	+	CSS0000438	CSS0000438.1	-357564	--	-//-
Chr8	87468582	87468812	231	87468743	Distal Intergenic	87801393	87802816	1424	+	CSS0000438	CSS0000438.1	-332581	--	-//-
Chr8	87490742	87491065	324	87490862	Distal Intergenic	87801393	87802816	1424	+	CSS0000438	CSS0000438.1	-310328	--	-//-
Chr8	87627193	87627422	230	87627305	Distal Intergenic	87801393	87802816	1424	+	CSS0000438	CSS0000438.1	-173971	--	-//-
Chr8	87733211	87733446	236	87733325	Distal Intergenic	87801393	87802816	1424	+	CSS0000438	CSS0000438.1	-67947	--	-//-
Chr8	87753031	87753296	266	87753167	Distal Intergenic	87801393	87802816	1424	+	CSS0000438	CSS0000438.1	-48097	--	-//-
Chr8	87779445	87779649	205	87779531	Distal Intergenic	87801393	87802816	1424	+	CSS0000438	CSS0000438.1	-21744	--	-//-
Chr8	87784793	87785004	212	87784893	Distal Intergenic	87801393	87802816	1424	+	CSS0000438	CSS0000438.1	-16389	--	-//-
Chr8	87789741	87790049	309	87789862	Distal Intergenic	87801393	87802816	1424	+	CSS0000438	CSS0000438.1	-11344	--	-//-
Chr8	87792340	87792639	300	87792479	Distal Intergenic	87801393	87802816	1424	+	CSS0000438	CSS0000438.1	-8754	--	-//-
Contig313	345602	345806	205	345650	Promoter (<=1kb)	342925	346657	3733	-	CSS0039793	CSS0039793.1	851	--	gnl|BL_ORD_ID|303301 sp|F4J3P7|PHLD_ARATH Myb family transcription factor PHL13 OS=Arabidopsis thaliana OX=3702 GN=PHL13 PE=2 SV=1//1.90642e-89
Chr3	182651985	182652189	205	182652042	Distal Intergenic	182656049	182663217	7169	+	CSS0000439	CSS0000439.1	-3860	--	gnl|BL_ORD_ID|110966 sp|Q42883|ECAP_SOLLC Calcium-transporting ATPase, endoplasmic reticulum-type OS=Solanum lycopersicum OX=4081 GN=LCA1 PE=2 SV=1//0
Chr3	17150897	17151101	205	17151086	Promoter (1-2kb)	17148707	17149657	951	-	CSS0039801	CSS0039801.1	-1240	--	gnl|BL_ORD_ID|303301 sp|F4J3P7|PHLD_ARATH Myb family transcription factor PHL13 OS=Arabidopsis thaliana OX=3702 GN=PHL13 PE=2 SV=1//1.90642e-89
Chr6	11318682	11318886	205	11318782	Distal Intergenic	11341882	11342493	612	+	CSS0000441	CSS0000441.1	-22996	--	gnl|BL_ORD_ID|223655 sp|P38828|LSM12_YEAST Protein LSM12 OS=Saccharomyces cerevisiae (strain ATCC 204508 / S288c) OX=559292 GN=LSM12 PE=1 SV=1//4.31428e-08
Chr7	84165760	84166131	372	84166000	Promoter (<=1kb)	84162438	84166186	3749	-	CSS0050386	CSS0050386.1	55	--	gnl|BL_ORD_ID|62732 sp|P24091|CHI2_TOBAC Endochitinase B OS=Nicotiana tabacum OX=4097 GN=CHN50 PE=1 SV=1//1.98215e-116
Chr9	108831557	108831761	205	108831683	Promoter (2-3kb)	108834523	108836271	1749	+	CSS0021261	CSS0021261.1	-2762	--	gnl|BL_ORD_ID|62757 sp|Q9M2U5|CHI5_ARATH Endochitinase EP3 OS=Arabidopsis thaliana OX=3702 GN=EP3 PE=1 SV=1//1.05466e-101
Chr6	19695240	19695469	230	19695327	Distal Intergenic	19735514	19740890	5377	+	CSS0000444	CSS0000444.1	-40045	--	gnl|BL_ORD_ID|162938 sp|C0LGQ5|GSO1_ARATH LRR receptor-like serine/threonine-protein kinase GSO1 OS=Arabidopsis thaliana OX=3702 GN=GSO1 PE=1 SV=1//8.76394e-08
Chr1	139870608	139870990	383	139870720;139870917	Distal Intergenic	139882722	139884104	1383	+	CSS0000448	CSS0000448.1	-11732	--	-//-
Chr1	139903840	139904231	392	139904079	Distal Intergenic	139882722	139884104	1383	+	CSS0000448	CSS0000448.1	21118	--	-//-
Contig141	113688	114036	349	113846	Distal Intergenic	93202	109949	16748	+	CSS0000449	CSS0000449.1	20486	--	gnl|BL_ORD_ID|429136 sp|O81833|SD11_ARATH G-type lectin S-receptor-like serine/threonine-protein kinase SD1-1 OS=Arabidopsis thaliana OX=3702 GN=SD11 PE=1 SV=1//0
Contig141	119728	120115	388	119867	Distal Intergenic	93202	109949	16748	+	CSS0000449	CSS0000449.1	26526	--	gnl|BL_ORD_ID|429136 sp|O81833|SD11_ARATH G-type lectin S-receptor-like serine/threonine-protein kinase SD1-1 OS=Arabidopsis thaliana OX=3702 GN=SD11 PE=1 SV=1//0
Chr2	185624358	185624652	295	185624499	Distal Intergenic	185647225	185660422	13198	-	CSS0000451	CSS0000451.1	35770	--	-//-
Chr15	108645076	108645305	230	108645223	Distal Intergenic	108650551	108657767	7217	+	CSS0000453	CSS0000453.1	-5246	--	-//-
Chr15	108645906	108646166	261	108646049	Distal Intergenic	108650551	108657767	7217	+	CSS0000453	CSS0000453.1	-4385	--	-//-
Chr10	165378862	165379240	379	165379110	Intron (CSS0002970.1/CSS0002970, intron 12 of 12)	165396322	165401468	5147	+	CSS0013302	CSS0013302.1	-17082	--	gnl|BL_ORD_ID|62757 sp|Q9M2U5|CHI5_ARATH Endochitinase EP3 OS=Arabidopsis thaliana OX=3702 GN=EP3 PE=1 SV=1//3.78691e-104
Contig35	126097	126400	304	126391	Promoter (1-2kb)	124940	127628	2689	+	CSS0021565	CSS0021565.1	1157	--	gnl|BL_ORD_ID|62757 sp|Q9M2U5|CHI5_ARATH Endochitinase EP3 OS=Arabidopsis thaliana OX=3702 GN=EP3 PE=1 SV=1//3.86957e-122
Chr12	106849486	106849690	205	106849585	Intron (CSS0035056.1/CSS0035056, intron 2 of 4)	106845301	106859667	14367	-	CSS0035056	CSS0035056.1	9977	--	gnl|BL_ORD_ID|62763 sp|Q6K8R2|CHI6_ORYSJ Chitinase 6 OS=Oryza sativa subsp. japonica OX=39947 GN=Cht6 PE=2 SV=1//4.9687e-43
Chr2	157369292	157369611	320	157369467	Distal Intergenic	157354732	157360749	6018	-	CSS0000460	CSS0000460.1	-8543	--	gnl|BL_ORD_ID|509414 sp|Q4KLQ5|WDR76_XENLA WD repeat-containing protein 76 OS=Xenopus laevis OX=8355 GN=wdr76 PE=2 SV=1//9.42914e-30
Chr4	47080356	47080686	331	47080518	Distal Intergenic	47074680	47075281	602	+	CSS0000461	CSS0000461.1	5676	--	-//-
Chr4	47082750	47083015	266	47082880	Distal Intergenic	47074680	47075281	602	+	CSS0000461	CSS0000461.1	8070	--	-//-
Chr4	47101247	47101608	362	47101344	Distal Intergenic	47074680	47075281	602	+	CSS0000461	CSS0000461.1	26567	--	-//-
Chr2	206295527	206295803	277	206295588	Distal Intergenic	206355771	206373406	17636	+	CSS0000464	CSS0000464.1	-59968	--	gnl|BL_ORD_ID|239235 sp|Q9SZ45|MICU_ARATH Calcium uptake protein, mitochondrial OS=Arabidopsis thaliana OX=3702 GN=MICU PE=2 SV=1//2.57419e-137
Chr2	206302506	206302892	387	206302760	Distal Intergenic	206355771	206373406	17636	+	CSS0000464	CSS0000464.1	-52879	--	gnl|BL_ORD_ID|239235 sp|Q9SZ45|MICU_ARATH Calcium uptake protein, mitochondrial OS=Arabidopsis thaliana OX=3702 GN=MICU PE=2 SV=1//2.57419e-137
Chr2	206381845	206382156	312	206381984	Distal Intergenic	206355771	206373406	17636	+	CSS0000464	CSS0000464.1	26074	--	gnl|BL_ORD_ID|239235 sp|Q9SZ45|MICU_ARATH Calcium uptake protein, mitochondrial OS=Arabidopsis thaliana OX=3702 GN=MICU PE=2 SV=1//2.57419e-137
Chr2	206398696	206398900	205	206398809	Distal Intergenic	206355771	206373406	17636	+	CSS0000464	CSS0000464.1	42925	--	gnl|BL_ORD_ID|239235 sp|Q9SZ45|MICU_ARATH Calcium uptake protein, mitochondrial OS=Arabidopsis thaliana OX=3702 GN=MICU PE=2 SV=1//2.57419e-137
Contig948	244039	244304	266	244140	Distal Intergenic	236452	240234	3783	-	CSS0000466	CSS0000466.1	-3805	--	gnl|BL_ORD_ID|342486 sp|Q9ZUP2|RECA3_ARATH DNA repair protein recA homolog 3, mitochondrial OS=Arabidopsis thaliana OX=3702 GN=At2g19490 PE=2 SV=2//1.20122e-26
Chr1	7397651	7397917	267	7397765	Distal Intergenic	7378492	7379857	1366	-	CSS0000467	CSS0000467.1	-17794	--	gnl|BL_ORD_ID|149753 sp|Q6K5Q0|GL21_ORYSJ Putative germin-like protein 2-1 OS=Oryza sativa subsp. japonica OX=39947 GN=Os02g0491600 PE=3 SV=1//2.82689e-94
Chr1	7464777	7465148	372	7464940	Distal Intergenic	7378492	7379857	1366	-	CSS0000467	CSS0000467.1	-84920	--	gnl|BL_ORD_ID|149753 sp|Q6K5Q0|GL21_ORYSJ Putative germin-like protein 2-1 OS=Oryza sativa subsp. japonica OX=39947 GN=Os02g0491600 PE=3 SV=1//2.82689e-94
Contig183	24540	24839	300	24695	Promoter (1-2kb)	23539	31100	7562	+	CSS0033595	CSS0033595.1	1001	--	gnl|BL_ORD_ID|62793 sp|P29060|CHIA_TOBAC Acidic endochitinase OS=Nicotiana tabacum OX=4097 PE=1 SV=1//6.63408e-114
Chr9	15915550	15915765	216	15915653	Promoter (1-2kb)	15917545	15918606	1062	+	CSS0046885	CSS0046885.1	-1780	--	gnl|BL_ORD_ID|62806 sp|P51613|CHIB_VITVI Basic endochitinase OS=Vitis vinifera OX=29760 GN=CHIT1B PE=2 SV=1//2.9165e-131
Chr11	81557829	81558099	271	81558032	Promoter (2-3kb)	81556237	81560624	4388	-	CSS0014653	CSS0014653.1	2525	--	gnl|BL_ORD_ID|62863 sp|Q7M443|CHIT2_TULBA Chitinase 2 OS=Tulipa bakeri OX=110455 PE=1 SV=1//8.27734e-132
Chr5	122538323	122538565	243	122538458	Distal Intergenic	122541876	122542124	249	-	CSS0000470	CSS0000470.1	3559	--	-//-
Contig395	125429	125634	206	125518	Promoter (<=1kb)	124343	126121	1779	-	CSS0016149	CSS0016149.1	487	--	gnl|BL_ORD_ID|352519 sp|Q8GYN5|RIN4_ARATH RPM1-interacting protein 4 OS=Arabidopsis thaliana OX=3702 GN=RIN4 PE=1 SV=1//2.29113e-09
Chr5	122559531	122559760	230	122559623	Distal Intergenic	122541876	122542124	249	-	CSS0000470	CSS0000470.1	-17407	--	-//-
Chr5	122577587	122577909	323	122577742	Distal Intergenic	122541876	122542124	249	-	CSS0000470	CSS0000470.1	-35463	--	-//-
Chr5	122581434	122581861	428	122581564	Distal Intergenic	122541876	122542124	249	-	CSS0000470	CSS0000470.1	-39310	--	-//-
Chr5	122584603	122584955	353	122584699	Distal Intergenic	122541876	122542124	249	-	CSS0000470	CSS0000470.1	-42479	--	-//-
Chr5	122602043	122602247	205	122602096	Distal Intergenic	122541876	122542124	249	-	CSS0000470	CSS0000470.1	-59919	--	-//-
Chr4	108428735	108429316	582	108429042	Intron (CSS0032409.1/CSS0032409, intron 2 of 5)	108423459	108446992	23534	-	CSS0032409	CSS0032409.1	17676	--	gnl|BL_ORD_ID|352519 sp|Q8GYN5|RIN4_ARATH RPM1-interacting protein 4 OS=Arabidopsis thaliana OX=3702 GN=RIN4 PE=1 SV=1//4.32421e-08
Chr1	216127763	216127967	205	216127854	Intron (CSS0046190.1/CSS0046190, intron 1 of 6)	216111899	216133970	22072	-	CSS0046190	CSS0046190.1	6003	--	gnl|BL_ORD_ID|352519 sp|Q8GYN5|RIN4_ARATH RPM1-interacting protein 4 OS=Arabidopsis thaliana OX=3702 GN=RIN4 PE=1 SV=1//9.5584e-08
Chr4	1271017	1271353	337	1271197	Downstream (<1kb)	1238719	1266070	27352	-	CSS0037547	CSS0037547.1	-4947	--	gnl|BL_ORD_ID|392463 sp|Q39214|RPM1_ARATH Disease resistance protein RPM1 OS=Arabidopsis thaliana OX=3702 GN=RPM1 PE=1 SV=1//1.27484e-122
Chr4	120570144	120570420	277	120570361	Distal Intergenic	120544216	120547399	3184	-	CSS0000478	CSS0000478.1	-22745	--	-//-
Chr4	120574851	120575173	323	120575001	Distal Intergenic	120544216	120547399	3184	-	CSS0000478	CSS0000478.1	-27452	--	-//-
Chr4	120596999	120597341	343	120597248	Distal Intergenic	120544216	120547399	3184	-	CSS0000478	CSS0000478.1	-49600	--	-//-
Chr2	67679927	67680131	205	67680035	Promoter (1-2kb)	67681644	67685797	4154	+	CSS0038779	CSS0038779.1	-1513	--	gnl|BL_ORD_ID|392463 sp|Q39214|RPM1_ARATH Disease resistance protein RPM1 OS=Arabidopsis thaliana OX=3702 GN=RPM1 PE=1 SV=1//1.36042e-116
Contig778	247072	247510	439	247132	Distal Intergenic	224720	231686	6967	-	CSS0000479	CSS0000479.1	-15386	--	gnl|BL_ORD_ID|103277 sp|Q8VXV4|DNJ16_ARATH Chaperone protein dnaJ 16 OS=Arabidopsis thaliana OX=3702 GN=ATJ16 PE=2 SV=1//0
Chr5	29493906	29494384	479	29494350	Distal Intergenic	29508717	29512578	3862	+	CSS0000482	CSS0000482.1	-14333	--	gnl|BL_ORD_ID|254024 sp|Q8Z0C4|MURA_NOSS1 UDP-N-acetylglucosamine 1-carboxyvinyltransferase OS=Nostoc sp. (strain PCC 7120 / SAG 25.82 / UTEX 2576) OX=103690 GN=murA PE=3 SV=1//7.47817e-130
Chr10	122432887	122433091	205	122432942	Promoter (1-2kb)	122432474	122434792	2319	-	CSS0025676	CSS0025676.1	1701	--	gnl|BL_ORD_ID|392463 sp|Q39214|RPM1_ARATH Disease resistance protein RPM1 OS=Arabidopsis thaliana OX=3702 GN=RPM1 PE=1 SV=1//1.43446e-130
Chr7	102768978	102769182	205	102769027	Distal Intergenic	102817181	102822281	5101	+	CSS0000483	CSS0000483.1	-47999	--	gnl|BL_ORD_ID|428785 sp|Q9C524|SCRK6_ARATH Probable fructokinase-6, chloroplastic OS=Arabidopsis thaliana OX=3702 GN=At1g66430 PE=2 SV=1//8.17738e-117
Chr7	102776492	102776696	205	102776651	Distal Intergenic	102817181	102822281	5101	+	CSS0000483	CSS0000483.1	-40485	--	gnl|BL_ORD_ID|428785 sp|Q9C524|SCRK6_ARATH Probable fructokinase-6, chloroplastic OS=Arabidopsis thaliana OX=3702 GN=At1g66430 PE=2 SV=1//8.17738e-117
Chr7	102842409	102842832	424	102842530;102842615	Distal Intergenic	102817181	102822281	5101	+	CSS0000483	CSS0000483.1	25228	--	gnl|BL_ORD_ID|428785 sp|Q9C524|SCRK6_ARATH Probable fructokinase-6, chloroplastic OS=Arabidopsis thaliana OX=3702 GN=At1g66430 PE=2 SV=1//8.17738e-117
Chr7	102848940	102849205	266	102849028	Distal Intergenic	102817181	102822281	5101	+	CSS0000483	CSS0000483.1	31759	--	gnl|BL_ORD_ID|428785 sp|Q9C524|SCRK6_ARATH Probable fructokinase-6, chloroplastic OS=Arabidopsis thaliana OX=3702 GN=At1g66430 PE=2 SV=1//8.17738e-117
Chr7	102873868	102874072	205	102873953	Distal Intergenic	102817181	102822281	5101	+	CSS0000483	CSS0000483.1	56687	--	gnl|BL_ORD_ID|428785 sp|Q9C524|SCRK6_ARATH Probable fructokinase-6, chloroplastic OS=Arabidopsis thaliana OX=3702 GN=At1g66430 PE=2 SV=1//8.17738e-117
Chr7	102879343	102879572	230	102879406	Distal Intergenic	102817181	102822281	5101	+	CSS0000483	CSS0000483.1	62162	--	gnl|BL_ORD_ID|428785 sp|Q9C524|SCRK6_ARATH Probable fructokinase-6, chloroplastic OS=Arabidopsis thaliana OX=3702 GN=At1g66430 PE=2 SV=1//8.17738e-117
Chr7	103016191	103016570	380	103016378	Distal Intergenic	102817181	102822281	5101	+	CSS0000483	CSS0000483.1	199010	--	gnl|BL_ORD_ID|428785 sp|Q9C524|SCRK6_ARATH Probable fructokinase-6, chloroplastic OS=Arabidopsis thaliana OX=3702 GN=At1g66430 PE=2 SV=1//8.17738e-117
Chr7	103368626	103368906	281	103368796	Distal Intergenic	102817181	102822281	5101	+	CSS0000483	CSS0000483.1	551445	--	gnl|BL_ORD_ID|428785 sp|Q9C524|SCRK6_ARATH Probable fructokinase-6, chloroplastic OS=Arabidopsis thaliana OX=3702 GN=At1g66430 PE=2 SV=1//8.17738e-117
Chr7	103432877	103433106	230	103432985	Distal Intergenic	102817181	102822281	5101	+	CSS0000483	CSS0000483.1	615696	--	gnl|BL_ORD_ID|428785 sp|Q9C524|SCRK6_ARATH Probable fructokinase-6, chloroplastic OS=Arabidopsis thaliana OX=3702 GN=At1g66430 PE=2 SV=1//8.17738e-117
Chr7	103440310	103440647	338	103440462;103440457	Distal Intergenic	102817181	102822281	5101	+	CSS0000483	CSS0000483.1	623129	--	gnl|BL_ORD_ID|428785 sp|Q9C524|SCRK6_ARATH Probable fructokinase-6, chloroplastic OS=Arabidopsis thaliana OX=3702 GN=At1g66430 PE=2 SV=1//8.17738e-117
Chr7	103457540	103457994	455	103457916	Distal Intergenic	102817181	102822281	5101	+	CSS0000483	CSS0000483.1	640359	--	gnl|BL_ORD_ID|428785 sp|Q9C524|SCRK6_ARATH Probable fructokinase-6, chloroplastic OS=Arabidopsis thaliana OX=3702 GN=At1g66430 PE=2 SV=1//8.17738e-117
Chr7	99281196	99281461	266	99281428	Distal Intergenic	99235653	99237568	1916	+	CSS0000485	CSS0000485.1	45543	--	-//-
Chr10	66849145	66849565	421	66849292	Distal Intergenic	66890048	66963480	73433	+	CSS0000486	CSS0000486.1	-40483	--	gnl|BL_ORD_ID|454619 sp|O82413|SYHM_ARATH Histidine--tRNA ligase, chloroplastic/mitochondrial OS=Arabidopsis thaliana OX=3702 GN=At3g46100 PE=2 SV=1//0
Contig1083	24805	25196	392	25028	Promoter (<=1kb)	3640	25585	21946	-	CSS0035164	CSS0035164.1	389	--	gnl|BL_ORD_ID|392463 sp|Q39214|RPM1_ARATH Disease resistance protein RPM1 OS=Arabidopsis thaliana OX=3702 GN=RPM1 PE=1 SV=1//1.50264e-33
Chr12	124824806	124825398	593	124825210	Promoter (1-2kb)	124822309	124827319	5011	-	CSS0035166	CSS0035166.1	1921	--	gnl|BL_ORD_ID|392463 sp|Q39214|RPM1_ARATH Disease resistance protein RPM1 OS=Arabidopsis thaliana OX=3702 GN=RPM1 PE=1 SV=1//1.50264e-33
Chr3	25124868	25125072	205	25124920	Exon (CSS0028039.1/CSS0028039, exon 36 of 57)	25101045	25158022	56978	-	CSS0028039	CSS0028039.1	32950	--	gnl|BL_ORD_ID|392463 sp|Q39214|RPM1_ARATH Disease resistance protein RPM1 OS=Arabidopsis thaliana OX=3702 GN=RPM1 PE=1 SV=1//1.56517e-36
Chr1	206729134	206729388	255	206729251	Promoter (1-2kb)	206722882	206730680	7799	-	CSS0040085	CSS0040085.1	1292	--	gnl|BL_ORD_ID|392463 sp|Q39214|RPM1_ARATH Disease resistance protein RPM1 OS=Arabidopsis thaliana OX=3702 GN=RPM1 PE=1 SV=1//2.16527e-138
Chr2	6678799	6679033	235	6678899	Distal Intergenic	6663981	6667445	3465	-	CSS0000489	CSS0000489.1	-11354	--	gnl|BL_ORD_ID|323312 sp|Q55G88|PSMG3_DICDI Proteasome assembly chaperone 3 OS=Dictyostelium discoideum OX=44689 GN=psmG3 PE=3 SV=1//5.18881e-11
Chr4	185712311	185712599	289	185712437	Promoter (1-2kb)	185704870	185710799	5930	-	CSS0007481	CSS0007481.1	-1512	--	gnl|BL_ORD_ID|392463 sp|Q39214|RPM1_ARATH Disease resistance protein RPM1 OS=Arabidopsis thaliana OX=3702 GN=RPM1 PE=1 SV=1//2.211e-124
Chr8	160207146	160207350	205	160207251	Distal Intergenic	160169814	160177142	7329	-	CSS0000491	CSS0000491.1	-30004	--	gnl|BL_ORD_ID|311220 sp|O64769|POT11_ARATH Potassium transporter 11 OS=Arabidopsis thaliana OX=3702 GN=POT11 PE=2 SV=1//0
Chr2	115293914	115294118	205	115294010	Promoter (<=1kb)	115290221	115293015	2795	-	CSS0033836	CSS0033836.1	-899	--	gnl|BL_ORD_ID|392463 sp|Q39214|RPM1_ARATH Disease resistance protein RPM1 OS=Arabidopsis thaliana OX=3702 GN=RPM1 PE=1 SV=1//2.79192e-150
Chr9	2323042	2323271	230	2323153	Promoter (<=1kb)	2322848	2324440	1593	+	CSS0001775	CSS0001775.1	194	--	gnl|BL_ORD_ID|392463 sp|Q39214|RPM1_ARATH Disease resistance protein RPM1 OS=Arabidopsis thaliana OX=3702 GN=RPM1 PE=1 SV=1//2.88593e-95
Chr8	27099993	27100262	270	27100079	5' UTR	27097880	27103583	5704	-	CSS0012126	CSS0012126.1	3321	--	gnl|BL_ORD_ID|392463 sp|Q39214|RPM1_ARATH Disease resistance protein RPM1 OS=Arabidopsis thaliana OX=3702 GN=RPM1 PE=1 SV=1//3.3893e-132
Chr14	11942038	11942267	230	11942213	Intron (CSS0048845.1/CSS0048845, intron 7 of 10)	11910783	11961820	51038	-	CSS0048845	CSS0048845.1	19553	--	gnl|BL_ORD_ID|392463 sp|Q39214|RPM1_ARATH Disease resistance protein RPM1 OS=Arabidopsis thaliana OX=3702 GN=RPM1 PE=1 SV=1//3.95247e-58
Chr4	123282598	123282802	205	123282766	Distal Intergenic	123248695	123249030	336	+	CSS0000497	CSS0000497.1	33903	--	gnl|BL_ORD_ID|149285 sp|Q6I581|GH35_ORYSJ Jasmonic acid-amido synthetase JAR1 OS=Oryza sativa subsp. japonica OX=39947 GN=GH3.5 PE=2 SV=1//5.38957e-38
Chr4	123351847	123352112	266	123352048	Distal Intergenic	123248695	123249030	336	+	CSS0000497	CSS0000497.1	103152	--	gnl|BL_ORD_ID|149285 sp|Q6I581|GH35_ORYSJ Jasmonic acid-amido synthetase JAR1 OS=Oryza sativa subsp. japonica OX=39947 GN=GH3.5 PE=2 SV=1//5.38957e-38
Chr4	123357238	123357442	205	123357330	Distal Intergenic	123248695	123249030	336	+	CSS0000497	CSS0000497.1	108543	--	gnl|BL_ORD_ID|149285 sp|Q6I581|GH35_ORYSJ Jasmonic acid-amido synthetase JAR1 OS=Oryza sativa subsp. japonica OX=39947 GN=GH3.5 PE=2 SV=1//5.38957e-38
Contig980	451996	452239	244	452172	Distal Intergenic	576318	579420	3103	-	CSS0000499	CSS0000499.1	127181	--	gnl|BL_ORD_ID|162767 sp|O22494|GSHB_SOLLC Glutathione synthetase, chloroplastic OS=Solanum lycopersicum OX=4081 GN=GSH2 PE=2 SV=1//1.66824e-37
Chr7	76567319	76567859	541	76567397	Intron (CSS0004215.1/CSS0004215, intron 13 of 25)	76587638	76589111	1474	+	CSS0037425	CSS0037425.1	-19779	--	gnl|BL_ORD_ID|392463 sp|Q39214|RPM1_ARATH Disease resistance protein RPM1 OS=Arabidopsis thaliana OX=3702 GN=RPM1 PE=1 SV=1//6.60196e-130
Chr11	53369293	53369497	205	53369489	Downstream (1-2kb)	53371257	53377742	6486	-	CSS0019940	CSS0019940.1	8245	--	gnl|BL_ORD_ID|392463 sp|Q39214|RPM1_ARATH Disease resistance protein RPM1 OS=Arabidopsis thaliana OX=3702 GN=RPM1 PE=1 SV=1//8.23876e-129
Contig98	226082	226472	391	226219	Intron (CSS0041007.1/CSS0041007, intron 1 of 9)	210044	230551	20508	-	CSS0041007	CSS0041007.1	4079	--	gnl|BL_ORD_ID|392463 sp|Q39214|RPM1_ARATH Disease resistance protein RPM1 OS=Arabidopsis thaliana OX=3702 GN=RPM1 PE=1 SV=1//8.27872e-91
Chr15	21393485	21393714	230	21393490	Distal Intergenic	21415245	21416254	1010	+	CSS0000508	CSS0000508.1	-21531	--	-//-
Chr15	21399298	21399527	230	21399401	Distal Intergenic	21415245	21416254	1010	+	CSS0000508	CSS0000508.1	-15718	--	-//-
Contig139	50921	51125	205	51036	Distal Intergenic	46125	47059	935	+	CSS0000512	CSS0000512.1	4796	--	-//-
Chr9	18519461	18519751	291	18519621	Promoter (<=1kb)	18518716	18519944	1229	-	CSS0041011	CSS0041011.1	193	--	gnl|BL_ORD_ID|392463 sp|Q39214|RPM1_ARATH Disease resistance protein RPM1 OS=Arabidopsis thaliana OX=3702 GN=RPM1 PE=1 SV=1//8.27872e-91
Chr4	119680850	119681218	369	119681068;119681062	Promoter (1-2kb)	119682302	119684907	2606	+	CSS0000117	CSS0000117.1	-1084	--	-//-
Chr2	42416829	42417109	281	42416961	Distal Intergenic	42422921	42424597	1677	+	CSS0000520	CSS0000520.1	-5812	--	gnl|BL_ORD_ID|310725 sp|Q9ZT94|POLR2_ARATH Retrovirus-related Pol polyprotein from transposon RE2 OS=Arabidopsis thaliana OX=3702 GN=RE2 PE=4 SV=1//0
Contig7	25946	26177	232	26077	Distal Intergenic	32541	32849	309	-	CSS0000523	CSS0000523.1	6672	--	gnl|BL_ORD_ID|161752 sp|Q9LIF1|GRS10_ARATH Monothiol glutaredoxin-S10 OS=Arabidopsis thaliana OX=3702 GN=GRXS10 PE=3 SV=1//1.37683e-55
Chr3	186527904	186528108	205	186528001	Distal Intergenic	186457380	186458299	920	-	CSS0000525	CSS0000525.1	-69605	--	gnl|BL_ORD_ID|269469 sp|Q9SRN0|NHL1_ARATH NDR1/HIN1-like protein 1 OS=Arabidopsis thaliana OX=3702 GN=NHL1 PE=2 SV=1//5.17103e-24
Chr3	186571877	186572142	266	186572001	Distal Intergenic	186457380	186458299	920	-	CSS0000525	CSS0000525.1	-113578	--	gnl|BL_ORD_ID|269469 sp|Q9SRN0|NHL1_ARATH NDR1/HIN1-like protein 1 OS=Arabidopsis thaliana OX=3702 GN=NHL1 PE=2 SV=1//5.17103e-24
Chr3	186643733	186643937	205	186643818	Distal Intergenic	186457380	186458299	920	-	CSS0000525	CSS0000525.1	-185434	--	gnl|BL_ORD_ID|269469 sp|Q9SRN0|NHL1_ARATH NDR1/HIN1-like protein 1 OS=Arabidopsis thaliana OX=3702 GN=NHL1 PE=2 SV=1//5.17103e-24
Chr3	186652254	186652617	364	186652460;186652429	Distal Intergenic	186457380	186458299	920	-	CSS0000525	CSS0000525.1	-193955	--	gnl|BL_ORD_ID|269469 sp|Q9SRN0|NHL1_ARATH NDR1/HIN1-like protein 1 OS=Arabidopsis thaliana OX=3702 GN=NHL1 PE=2 SV=1//5.17103e-24
Chr3	186689604	186689867	264	186689723	Distal Intergenic	186457380	186458299	920	-	CSS0000525	CSS0000525.1	-231305	--	gnl|BL_ORD_ID|269469 sp|Q9SRN0|NHL1_ARATH NDR1/HIN1-like protein 1 OS=Arabidopsis thaliana OX=3702 GN=NHL1 PE=2 SV=1//5.17103e-24
Chr3	186762110	186762314	205	186762188	Distal Intergenic	186457380	186458299	920	-	CSS0000525	CSS0000525.1	-303811	--	gnl|BL_ORD_ID|269469 sp|Q9SRN0|NHL1_ARATH NDR1/HIN1-like protein 1 OS=Arabidopsis thaliana OX=3702 GN=NHL1 PE=2 SV=1//5.17103e-24
Chr3	186806632	186806954	323	186806861	Distal Intergenic	186457380	186458299	920	-	CSS0000525	CSS0000525.1	-348333	--	gnl|BL_ORD_ID|269469 sp|Q9SRN0|NHL1_ARATH NDR1/HIN1-like protein 1 OS=Arabidopsis thaliana OX=3702 GN=NHL1 PE=2 SV=1//5.17103e-24
Chr3	186955349	186955553	205	186955407	Distal Intergenic	186457380	186458299	920	-	CSS0000525	CSS0000525.1	-497050	--	gnl|BL_ORD_ID|269469 sp|Q9SRN0|NHL1_ARATH NDR1/HIN1-like protein 1 OS=Arabidopsis thaliana OX=3702 GN=NHL1 PE=2 SV=1//5.17103e-24
Chr3	186965846	186966128	283	186965965	Distal Intergenic	186457380	186458299	920	-	CSS0000525	CSS0000525.1	-507547	--	gnl|BL_ORD_ID|269469 sp|Q9SRN0|NHL1_ARATH NDR1/HIN1-like protein 1 OS=Arabidopsis thaliana OX=3702 GN=NHL1 PE=2 SV=1//5.17103e-24
Chr3	187099707	187100245	539	187100084	Distal Intergenic	186457380	186458299	920	-	CSS0000525	CSS0000525.1	-641408	--	gnl|BL_ORD_ID|269469 sp|Q9SRN0|NHL1_ARATH NDR1/HIN1-like protein 1 OS=Arabidopsis thaliana OX=3702 GN=NHL1 PE=2 SV=1//5.17103e-24
Chr3	187110621	187110875	255	187110758	Distal Intergenic	186457380	186458299	920	-	CSS0000525	CSS0000525.1	-652322	--	gnl|BL_ORD_ID|269469 sp|Q9SRN0|NHL1_ARATH NDR1/HIN1-like protein 1 OS=Arabidopsis thaliana OX=3702 GN=NHL1 PE=2 SV=1//5.17103e-24
Chr3	187150058	187150352	295	187150234	Distal Intergenic	186457380	186458299	920	-	CSS0000525	CSS0000525.1	-691759	--	gnl|BL_ORD_ID|269469 sp|Q9SRN0|NHL1_ARATH NDR1/HIN1-like protein 1 OS=Arabidopsis thaliana OX=3702 GN=NHL1 PE=2 SV=1//5.17103e-24
Chr3	187173684	187173947	264	187173744	Distal Intergenic	186457380	186458299	920	-	CSS0000525	CSS0000525.1	-715385	--	gnl|BL_ORD_ID|269469 sp|Q9SRN0|NHL1_ARATH NDR1/HIN1-like protein 1 OS=Arabidopsis thaliana OX=3702 GN=NHL1 PE=2 SV=1//5.17103e-24
Chr3	187238860	187239156	297	187239043	Distal Intergenic	186457380	186458299	920	-	CSS0000525	CSS0000525.1	-780561	--	gnl|BL_ORD_ID|269469 sp|Q9SRN0|NHL1_ARATH NDR1/HIN1-like protein 1 OS=Arabidopsis thaliana OX=3702 GN=NHL1 PE=2 SV=1//5.17103e-24
Chr3	187276564	187276805	242	187276717	Distal Intergenic	186457380	186458299	920	-	CSS0000525	CSS0000525.1	-818265	--	gnl|BL_ORD_ID|269469 sp|Q9SRN0|NHL1_ARATH NDR1/HIN1-like protein 1 OS=Arabidopsis thaliana OX=3702 GN=NHL1 PE=2 SV=1//5.17103e-24
Chr3	187281757	187281961	205	187281926	Distal Intergenic	186457380	186458299	920	-	CSS0000525	CSS0000525.1	-823458	--	gnl|BL_ORD_ID|269469 sp|Q9SRN0|NHL1_ARATH NDR1/HIN1-like protein 1 OS=Arabidopsis thaliana OX=3702 GN=NHL1 PE=2 SV=1//5.17103e-24
Chr3	187322129	187322420	292	187322237;187322273	Distal Intergenic	186457380	186458299	920	-	CSS0000525	CSS0000525.1	-863830	--	gnl|BL_ORD_ID|269469 sp|Q9SRN0|NHL1_ARATH NDR1/HIN1-like protein 1 OS=Arabidopsis thaliana OX=3702 GN=NHL1 PE=2 SV=1//5.17103e-24
Chr3	187379680	187379909	230	187379796	Distal Intergenic	186457380	186458299	920	-	CSS0000525	CSS0000525.1	-921381	--	gnl|BL_ORD_ID|269469 sp|Q9SRN0|NHL1_ARATH NDR1/HIN1-like protein 1 OS=Arabidopsis thaliana OX=3702 GN=NHL1 PE=2 SV=1//5.17103e-24
Chr8	127515995	127516237	243	127516121	Promoter (1-2kb)	127517539	127519292	1754	+	CSS0000122	CSS0000122.1	-1302	--	-//-
Chr2	86182420	86182720	301	86182507	Intron (CSS0000123.1/CSS0000123, intron 1 of 6)	86173152	86186034	12883	-	CSS0000123	CSS0000123.1	3314	--	-//-
Chr12	32809124	32809505	382	32809195	Distal Intergenic	32935090	32938475	3386	+	CSS0000530	CSS0000530.1	-125585	--	gnl|BL_ORD_ID|227346 sp|Q9LMT7|MAIN_ARATH Protein MAINTENANCE OF MERISTEMS OS=Arabidopsis thaliana OX=3702 GN=MAIN PE=1 SV=1//1.4893e-24
Chr12	32819481	32819685	205	32819581	Distal Intergenic	32935090	32938475	3386	+	CSS0000530	CSS0000530.1	-115405	--	gnl|BL_ORD_ID|227346 sp|Q9LMT7|MAIN_ARATH Protein MAINTENANCE OF MERISTEMS OS=Arabidopsis thaliana OX=3702 GN=MAIN PE=1 SV=1//1.4893e-24
[truncated: 49,646 more rows]

## Sheet: TableS5
The primers sequences used in qRT-PCR.
Purpose	Gene name	Primer name	Primer sequence (5'-3')
[truncated: 50 more rows]

## Sheet: TableS6
Table S6.Differentially expressed genes in skb1-1 vs Col-0 by Hernando et al, 2015
[truncated: 3,076 more rows]
